# Supplementary material for: Preventable pediatric hospitalizations and access to primary health care in Italy
Source: PLoS One. 2019 Oct 23;14(10):e0221852. doi: 10.1371/journal.pone.0221852 (PMC6808327; doi:10.1371/journal.pone.0221852)
Supplement: S1 Database — (XLSX) [file pone.0221852.s003.xlsx]

## Sheet: Foglio1
prot	num rec	date first rel	hospital	ward	wordcat	age	age1	age2	place of RES	res	sex	admission	diagnosis code	prov	mod	lenght	codedis	DIAGNOSIS2	DIAGNOSIS3	DIAGNOSI4	DIAGNOSIS5	CODEPR	PRO	PROC	PROC3	PROC4	DISCHARGE	DIS	HOSPITALIZATION	PARENT	AGEPAR	AGECAT	STATUS	STATUS1	EDUC	EDUC1	WORK1	WORK2	NAT	NAT1	OTHERKIDS	OTHERK	AGEKID	AGEK1	AGEK2	AGEK3	PROB2	ADM	WAY
1	20267	2017-05-23	pugliese	pediatrics	pediatrics	0-4	2	2019-12-01	cropani	catanzaro	male	2016-09-10	11 days, 12:05:00	ps	urgent	3	11 days, 12:51:00	10 days, 11:02:00	23 days, 6:09:00			39.93	3 days, 19:18:00	99.99	3 days, 18:59:00		voluntary	voluntary/dead/other	preventable	mother	35	31-50	married	married/a	high school/graduation	high school	housewife	no	italian	italian	yes	one kid	6	88	88	88	CBP not contactable	no	not applicable
2	20001	2017-05-23	pugliese	pediatrics	pediatrics	0-4	1	<1	catanzaro	catanzaro	female	2016-09-08	19 days, 9:08:00	ps	urgent	2	19 days, 9:08:00	15 days, 22:09:00				3 days, 18:59:00					voluntary	voluntary/dead/other	preventable	mother	29	18-30	married	married/a	high school/graduation	high school	employee/a	no	italian	italian	no	no	88	88	88	88	for a medical emergency	no	not applicable
3	19820	2017-05-23	pugliese	pediatrics	pediatrics	2019-09-05	8	2019-12-01	davoli	catanzaro	male	2016-09-06	079.0	ps	urgent	3	19 days, 9:08:00	11 days, 18:49:00				3 days, 18:59:00					ordinary	ordinary	preventable	mother	47	31-50	married	married/a	high school/graduation	high school	employee/a	no	italian	italian	yes	more kids	13	15	88	88	for a medical emergency	no	not applicable
4	19968	2017-05-23	pugliese	pediatrics	pediatrics	2019-09-05	6	2019-12-01	botricello	catanzaro	female	2016-09-05	78039	ps	urgent	3	32 days, 12:39:00					88.72	3 days, 18:59:00				ordinary	ordinary	preventable													more kids
5	19712	2017-05-23	pugliese	pediatrics	pediatrics	15-17	16	>12	catanzaro	catanzaro	female	2016-09-08	10 days, 13:05:00	ps	urgent	4	10 days, 13:05:00	11 days, 12:51:00				88.71	3 days, 18:59:00				ordinary	ordinary	not preventable	father	45	31-50	married	married/a	high school/graduation	high school	employee	no	italian	italian	yes	one kid	17	88	88	88	for a medical emergency	no	not applicable
6	19675	2017-05-23	pugliese	pediatrics	pediatrics	0-4	4	2019-12-01	mesoraca	crotone	male	2016-09-04	11 days, 12:05:00	ps	urgent	3	11 days, 12:51:00	12 days, 0:50:00				4 days, 3:18:00	3 days, 18:59:00				ordinary	ordinary	preventable	mother	35	31-50	married	married/a	none/primary/secondary school	secondary school	housewife	si	italian	italian	yes	one kid	19	88	88	88	for a medical emergency	no	not applicable
7	19729	2017-05-23	pugliese	pediatrics	pediatrics	2019-09-05	8	2019-12-01	catanzaro	catanzaro	male	2016-09-04	11 days, 12:05:00	ps	urgent	3	11 days, 12:51:00	10 days, 11:02:00				3 days, 18:59:00	39.93	88.66			ordinary	ordinary	preventable	father	39	31-50	married	married/a	high school/graduation	high school	commerciante	no	italian	italian	yes	one kid	6	88	88	88	for a medical emergency	no	not applicable
8	20104	2017-05-23	pugliese	pediatrics	pediatrics	2019-09-05	9	2019-12-01	badolato	catanzaro	male	2016-09-10	32 days, 12:39:00	ps	urgent	3	32 days, 12:03:00					3 days, 17:52:00	3 days, 17:14:00	3 days, 18:59:00			ordinary	ordinary	preventable	mother	38	31-50	married	married/a	high school/graduation	high school	housewife	no	italian	italian	yes	one kid	6	88	88	88	for a medical emergency	no	not applicable
9	20204	2017-05-23	pugliese	pediatrics	pediatrics	2019-09-05	9	2019-12-01	napoli	other region	male	2016-09-09	443	ps	urgent	3	443					39.93	3 days, 18:59:00	88.77			ordinary	ordinary	not preventable	mother	41	31-50	married	married/a	high school/graduation	graduation	employee/a	no	italian	italian	yes	one kid	8	88	88	88	for a medical emergency	no	not applicable
10	20064	2017-05-23	pugliese	pediatrics	pediatrics	2019-09-05	8	2019-12-01	mesoraca	crotone	male	2016-09-01		ps	urgent	5	75	23 days, 21:01:00	568.82			88.76	4 days, 3:59:00				ordinary	ordinary	not preventable	mother	37	31-50	married	married/a	high school/graduation	graduation	employee/a	no	italian	italian	yes	one kid	2	88	88	88	CBP indication	no	not applicable
11	20655	2017-05-23	pugliese	pediatrics	pediatrics	0-4	1	<1	dinami	vibo valentia	male	2016-09-15		ps	urgent	2	11 days, 12:51:00	32 days, 22:04:00	23 days, 6:09:00			39.93	3 days, 18:59:00	4 days, 3:19:00			ordinary	ordinary	preventable	father	35	31-50	married	married/a	high school/graduation	high school	self employed	no	italian	italian	yes	one kid	7	88	88	88	for a medical emergency	yes	CBP management
12	19907	2017-05-23	pugliese	pediatrics	pediatrics	15-17	16	>12	catanzaro	catanzaro	female	2016-09-07		ps	urgent	5	346.90	28 days, 13:09:00				88.91	3 days, 17:05:00	3 days, 18:59:00			ordinary	ordinary	not preventable	mother	44	31-50	married	married/a	none/primary/secondary school	secondary school	housewife	no	italian	italian	yes	more kids	23	18	88	88	for a medical emergency	no	not applicable
13	19740	2017-05-23	pugliese	pediatrics	pediatrics	2014-10-01	14	>12	catanzaro	catanzaro	female	2016-09-06	75	ps	urgent	6	75	23 days, 21:01:00	24 days, 0:08:00			39.93	4 days, 3:18:00	88.76	93.94		ordinary	ordinary	not preventable	mother	46	31-50	married	married/a	high school/graduation	high school	employee/a	no	italian	italian	yes	one kid	22	88	88	88	CBP not contactable	no	not applicable
14	19794	2017-05-23	pugliese	pediatrics	pediatrics	2019-09-05	9	2019-12-01	catanzaro	catanzaro	female	2016-09-05	24 days, 2:01:00	ps	urgent	7	24 days, 2:01:00	11 days, 21:01:00	30 days, 13:29:00	10 days, 19:01:00		88.91	3 days, 15:03:00	4 days, 3:03:00	1 day, 21:13:00		ordinary	ordinary	not preventable	father	51	51-65	married	married/a	high school/graduation	high school	self employed	no	italian	italian	yes	more kids	24	20	88	88	for a medical emergency	no	not applicable
15	19607	2017-05-23	pugliese	pediatrics	pediatrics	2019-09-05	7	2019-12-01	soverato	catanzaro	female	2016-09-04	079.99	ps	urgent	2	079.99					39.93	4 days, 3:18:00	3 days, 18:59:00			ordinary	ordinary	not preventable	father	41	31-50	married	married/a	high school/graduation	high school	employee	no	italian	italian	yes	one kid	10	88	88	88	for a medical emergency	no	not applicable
16	19483	2017-05-23	pugliese	pediatrics	pediatrics	0-4	2	2019-12-01	simeri crichi	catanzaro	male	2016-09-02	057.8	ps	urgent	2	057.8					3 days, 18:59:00					ordinary	ordinary	not preventable	mother	34	31-50	married	married/a	high school/graduation	graduation	self employed	no	italian	italian	no	no	88	88	88	88	for a medical emergency	no	not applicable
17	19552	2017-05-23	pugliese	pediatrics	pediatrics	15-17	17	>12	cropani	catanzaro	female	2016-09-02	75	ps	urgent	4	75	23 days, 21:01:00				88.76	3 days, 18:59:00				ordinary	ordinary	not preventable													more kids
18	19525	2017-05-23	pugliese	pediatrics	pediatrics	0-4	2	2019-12-01	monza	other region	male	2016-09-01	11 days, 23:00:00	ps	urgent	4	11 days, 23:00:00					3 days, 18:59:00					ordinary	ordinary	not preventable	mother	28	18-30	married	married/a	none/primary/secondary school	secondary school	self employed	no	italian	not italian	no	no	88	88	88	88	for a medical emergency	no	not applicable
19	20845	2017-05-23	pugliese	pediatrics	pediatrics	0-4	4	2019-12-01	cutro	crotone	male	2016-09-19	32 days, 18:09:00	ps	urgent	2	493	32 days, 18:09:00				3 days, 15:44:00	3 days, 18:59:00	93.94			ordinary	ordinary	preventable	mother	30	18-30	unmarried/divorced/widower/other	divorced/a divorziato/a	none/primary/secondary school	secondary school	housewife	no	not italian	not italian	no	no	88	88	88	88	for a medical emergency	no	not applicable
20	20810	2017-05-23	pugliese	pediatrics	pediatrics	15-17	17	>12	simeri crichi	catanzaro	female	2016-09-19	24 days, 2:01:00	ps	urgent	2	23 days, 6:09:00	32 days, 21:00:00	23 days, 13:00:00			3 days, 18:59:00					ordinary	ordinary	preventable	father	48	31-50	married	married/a	none/primary/secondary school	secondary school	employee	no	italian	italian	yes	one kid	17	88	88	88	for a medical emergency	no	not applicable
21	20681	2017-05-23	pugliese	pediatrics	pediatrics	2019-09-05	5	2019-12-01	squillace	catanzaro	female	2016-09-18	32 days, 18:09:00	ps	urgent	6	486	21 days, 7:00:00	32 days, 18:09:00	10 days, 23:09:00		3 days, 15:44:00	88.79	3 days, 18:59:00	96.70		ordinary	ordinary	preventable	father	41	31-50	married	married/a	high school/graduation	high school	self employed	no	italian	italian	yes	one kid	11	88	88	88	for a medical emergency	no	not applicable
22	20514	2017-05-23	pugliese	pediatrics	pediatrics	2019-09-05	6	2019-12-01	catanzaro	catanzaro	female	2016-09-15		ps	urgent	2	19 days, 10:00:00	32 days, 21:00:00				3 days, 15:44:00	88.76	3 days, 18:59:00			ordinary	ordinary	preventable													more kids
23	20281	2017-05-23	pugliese	pediatrics	pediatrics	0-4	.1	<1	catanzaro	catanzaro	female	2016-09-01	770.81	ps	urgent	2	32 days, 18:03:00	32 days, 14:05:00	530.89			88.71	88.72	3 days, 17:52:00	3 days, 18:59:00		ordinary	ordinary	not preventable	mother	33	31-50	married	married/a	none/primary/secondary school	secondary school	housewife	no	italian	italian	yes	one kid	4	88	88	88	CBP indication	no	not applicable
24	20402	2017-05-23	pugliese	pediatrics	pediatrics	2019-09-05	9	2019-12-01	catanzaro	catanzaro	male	2016-09-14		ps	urgent	2	32 days, 12:02:00					4 days, 3:18:00	3 days, 17:52:00	88.72	3 days, 17:14:00		ordinary	ordinary	not preventable	mother	47	31-50	married	married/a	none/primary/secondary school	primary school	housewife	no	italian	italian	yes	more kids	29	27	25	19	for a medical emergency	no	not applicable
25	20565	2017-05-23	pugliese	pediatrics	pediatrics	2014-10-01	13	>12	catanzaro	catanzaro	female	2016-09-15	29 days, 12:00:00	ps	urgent	2	443	29 days, 12:00:00				39.93	4 days, 3:29:00	3 days, 18:59:00			ordinary	ordinary	not preventable	father	47	31-50	married	married/a	high school/graduation	high school	self employed	no	italian	italian	yes	more kids	16	11	88	88	for a medical emergency	no	not applicable
26	20548	2017-05-23	pugliese	pediatrics	pediatrics	15-17	16	>12	catanzaro	catanzaro	male	2016-09-15		ps	urgent	2	21 days, 12:08:00					3 days, 15:44:00	3 days, 18:59:00				ordinary	ordinary	not preventable	mother	54	51-65	unmarried/divorced/widower/other	divorced/a divorziato/a	none/primary/secondary school	secondary school	employee	no	italian	italian	no	no	88	88	88	88	for a medical emergency	no	not applicable
27	20552	2017-05-23	pugliese	pediatrics	pediatrics	15-17	15	>12	cropani	catanzaro	female	2016-09-15		ps	urgent	13	325	15 days, 17:00:00	15 days, 9:09:00	15 days, 8:40:00		88.91	3 days, 23:05:00	3 days, 18:59:00	3 days, 21:23:00		ordinary	ordinary	not preventable	mother	40	31-50	unmarried/divorced/widower/other	widower/a	none/primary/secondary school	primary school	self employed	no	italian	italian	yes	more kids	22	20	19	88	for a medical emergency	no	not applicable
28	20640	2017-05-23	pugliese	pediatrics	pediatrics	2019-09-05	8	2019-12-01	bianco	reggio calabria	male	2016-09-16	14 days, 21:00:00	ps	urgent	2	14 days, 21:00:00	41 days, 11:01:00				4 days, 3:29:00	93.93	3 days, 18:59:00			ordinary	ordinary	not preventable	mother	36	31-50	married	married/a	high school/graduation	high school	self employed	no	italian	italian	yes	one kid	4	88	88	88	CBP indication	no	not applicable
29	20593	2017-05-23	pugliese	pediatrics	pediatrics	0-4	2	2019-12-01	lamezia terme	catanzaro	female	2016-09-16	32 days, 12:02:00	ps	urgent	4	17 days, 18:12:00					3 days, 18:59:00	37.80	3 days, 17:52:00	3 days, 15:49:00		ordinary	ordinary	not preventable	mother	42	31-50	married	married/a	none/primary/secondary school	primary school	housewife	no	not italian	not italian	yes	one kid	1	88	88	88	for a medical emergency	no	not applicable
30	20673	2017-05-23	pugliese	pediatrics	pediatrics	0-4	.11	<1	vallefiorita	catanzaro	female	2016-09-17	11 days, 12:51:00	ps	urgent	7	11 days, 12:51:00	11 days, 21:09:00	11 days, 9:08:00	24 days, 3:09:00		39.93	88.76	3 days, 16:19:00	4 days, 3:15:00	4 days, 3:18:00	ordinary	ordinary	preventable	mother	34	31-50	married	married/a	high school/graduation	high school	employee/a	no	italian	italian	yes	one kid	6	88	88	88	for a medical emergency	no	not applicable
31	21748	2017-05-24	pugliese	pediatrics	pediatrics	0-4	.9	<1	simeri crichi	catanzaro	female	2016-09-30	32 days, 12:31:00	ps	urgent	2	32 days, 12:31:00	079.99				3 days, 18:59:00					ordinary	ordinary	preventable	mother	30	18-30	married	married/a	none/primary/secondary school	secondary school	other	no	italian	not italian	yes	one kid	2	88	88	88	for a medical emergency	no	not applicable
32	21830	2017-05-24	pugliese	pediatrics	pediatrics	0-4	1	<1	sersale	catanzaro	male	2016-09-30	32 days, 18:09:00	ps	urgent	10	486	518.82	32 days, 18:09:00	30 days, 22:09:00		3 days, 15:44:00	96.70	39.93	93.94	3 days, 19:29:00	ordinary	ordinary	preventable	mother	33	31-50	married	married/a	high school/graduation	graduation	unemployed	no	italian	italian	no	no	88	88	88	88	for a medical emergency	no	not applicable
33	21629	2017-05-24	pugliese	pediatrics	pediatrics	0-4	1	<1	catanzaro	catanzaro	female	2016-09-29	19 days, 10:00:00	ps	urgent	2	19 days, 10:00:00					93.94	3 days, 18:59:00				ordinary	ordinary	preventable	mother	28	18-30	married	married/a	none/primary/secondary school	primary school	unemployed	no	not italian	not italian	no	no	88	88	88	88	for a medical emergency	no	not applicable
34	21593	2017-05-24	pugliese	pediatrics	pediatrics	0-4	1	<1	catanzaro	catanzaro	female	2016-09-28		ps	urgent	2	486	32 days, 18:09:00				3 days, 15:44:00	3 days, 18:59:00				ordinary	ordinary	preventable	mother	30	18-30	married	married/a	high school/graduation	high school	employee/a	no	italian	italian	no	no	88	88	88	88	for a medical emergency	no	not applicable
35	21563	2017-05-24	pugliese	pediatrics	pediatrics	2019-09-05	8	2019-12-01	lecco	other region	male	2016-09-30	11 days, 12:51:00	ps	urgent	7	11 days, 12:51:00	23 days, 6:09:00				39.93	99.90				ordinary	ordinary	preventable	mother	31	31-50	unmarried/divorced/widower/other	divorced/a divorziato/a	high school/graduation	high school	employee/a	no	italian	italian	yes	more kids	11	4	88	88	CBP indication	no	not applicable
36	21653	2017-05-24	pugliese	pediatrics	pediatrics	15-17	16	>12	vibo valentia	vibo valentia	male	2016-09-28	486	ps	urgent	10	486	32 days, 18:09:00	8 days, 13:01:00	759.89		39.93	3 days, 18:59:00	3 days, 15:44:00			ordinary	ordinary	preventable	altro											no	no	88	88	88	88	CBP indication	no	not applicable
37	21571	2017-05-24	pugliese	pediatrics	pediatrics	0-4	4	2019-12-01	amato	catanzaro	female	2016-09-27	493.90	ps	urgent	2	493.90	598.82	32 days, 18:09:00			3 days, 15:44:00	93.96	93.94			ordinary	ordinary	preventable	mother	24	18-30	married	married/a	none/primary/secondary school	secondary school	housewife	no	not italian	not italian	yes	more kids	3	2	88	88	for a medical emergency	no	not applicable
38	21269	2017-05-24	pugliese	pediatrics	pediatrics	0-4	.5	<1	catanzaro	catanzaro	male	2016-09-26	478.75	ps	urgent	2	478.75					93.96					ordinary	ordinary	not preventable	mother	30	18-30	unmarried/divorced/widower/other	celibe/nubile	high school/graduation	high school	housewife	no	italian	other	yes	one kid	4	88	88	88	for a medical emergency	no	not applicable
39	21266	2017-05-24	pugliese	pediatrics	pediatrics	0-4	.11	<1	mesoraca	crotone	male	2016-09-25	486	ps	urgent	2	486	598.82				3 days, 15:44:00					ordinary	ordinary	preventable	mother	29	18-30	married	married/a	high school/graduation	graduation	unemployed	no	italian	italian	no	no	88	88	88	88	for a medical emergency	no	not applicable
40	21246	2017-05-24	pugliese	pediatrics	pediatrics	2014-10-01	10	2019-12-01	soriano calabro	vibo valentia	male	2016-09-24	11 days, 12:51:00	ps	urgent	3	11 days, 12:51:00	23 days, 6:09:00				39.93	4 days, 3:18:00				ordinary	ordinary	preventable	mother	37	31-50	married	married/a	high school/graduation	high school	housewife	no	italian	italian	yes	one kid	1	88	88	88	for a medical emergency	no	not applicable
41	21264	2017-05-24	pugliese	pediatrics	pediatrics	0-4	.5	<1	catanzaro	catanzaro	female	2016-09-25	32 days, 18:09:00	ps	urgent	4	32 days, 18:03:00	530.81				3 days, 18:59:00	88.72	3 days, 17:52:00			ordinary	ordinary	not preventable	mother	39	31-50	married	married/a	high school/graduation	high school	unemployed	no	italian	italian	yes	one kid	7	88	88	88	for a medical emergency	no	not applicable
42	21232	2017-05-24	pugliese	pediatrics	pediatrics	0-4	2	2019-12-01	catanzaro	catanzaro	female	2016-09-24		ps	urgent	1	32 days, 12:39:00					39.93	4 days, 3:29:00				voluntary	voluntary/dead/other	preventable	mother	22	18-30	married	married/a	none/primary/secondary school	primary school			italian	italian	yes	one kid	3	88	88	88	for a medical emergency	no	not applicable
43	21213	2017-05-24	pugliese	pediatrics	pediatrics	0-4	1	<1	cicala	catanzaro	female	2016-09-23	486	ps	urgent	2	486					3 days, 18:59:00					ordinary	ordinary	preventable	mother	28	18-30	married	married/a	none/primary/secondary school	secondary school	housewife	no	italian	italian	yes	more kids	6	4	88	88	CBP indication	no	not applicable
44	21168	2017-05-24	pugliese	pediatrics	pediatrics	0-4	1	<1	catanzaro	catanzaro	female	2016-09-23	23 days, 8:39:00	ps	urgent	2	23 days, 8:39:00					39.93	4 days, 3:18:00				ordinary	ordinary	not preventable	mother	36	31-50	married	married/a	none/primary/secondary school	secondary school	housewife	no	not italian	italian	yes	one kid	9	88	88	88	for a medical emergency	no	not applicable
45	21218	2017-05-24	pugliese	pediatrics	pediatrics	0-4	.2	<1	catanzaro	catanzaro	male	2016-09-23		ps	urgent	3	079.99					3 days, 18:59:00	4 days, 3:29:00				ordinary	ordinary	not preventable	altro											no	no	88	88	88	88	for a medical emergency	no	not applicable
46	21126	2017-05-24	pugliese	pediatrics	pediatrics	0-4	.3	<1	settingiano	catanzaro	female	2016-09-22	787.91	ps	urgent	6	23 days, 6:09:00					3 days, 18:59:00					ordinary	ordinary	preventable	mother	38	31-50	married	married/a	high school/graduation	high school	employee/a	no	italian	italian	yes	one kid	9	88	88	88	for a medical emergency	no	not applicable
47	21138	2017-05-24	pugliese	pediatrics	pediatrics	2019-09-05	5	2019-12-01	catanzaro	catanzaro	male	2016-09-22	32 days, 12:39:00	ps	urgent	1	32 days, 12:39:00					39.93	3 days, 19:18:00	3 days, 18:59:00			voluntary	voluntary/dead/other	preventable	mother	34	31-50	married	married/a	high school/graduation	high school	housewife	no	italian	italian	yes	more kids	10	8	88	88	CBP indication	no	not applicable
48	21099	2017-05-24	pugliese	pediatrics	pediatrics	0-4	4	2019-12-01	catanzaro	catanzaro	male	2016-09-21	486	ps	urgent	3	486	32 days, 18:09:00				39.93	3 days, 18:59:00				ordinary	ordinary	preventable	father	47	31-50	married	married/a	high school/graduation	high school	employee/a	no	italian	italian	yes	one kid	8	88	88	88	for a medical emergency	no	not applicable
49	21021	2017-05-24	pugliese	pediatrics	pediatrics	0-4	.5	<1	botricello	catanzaro	male	2016-09-21	11 days, 12:51:00	ps	urgent	2	11 days, 12:51:00	23 days, 6:09:00				39.93	3 days, 18:59:00				ordinary	ordinary	preventable	father	37	31-50	married	married/a	high school/graduation	graduation	self employed	no	italian	italian	yes	one kid	4	88	88	88	for a medical emergency	no	not applicable
50	25500	2017-06-13	pugliese	pediatrics	pediatrics	0-4	1	<1	monasterace	reggio calabria	male	2016-11-16	518.81	ps	urgent	1	21 days, 14:08:00					3 days, 18:59:00					voluntary	voluntary/dead/other	not preventable	father	36	31-50	married	married/a	high school/graduation	graduation	employee/a	no	italian	italian	no	no	88	88	88	88	for a medical emergency	no	not applicable
51	21097	2017-05-24	pugliese	pediatrics	pediatrics	0-4	1	<1	sellia marina	catanzaro	male	2016-09-21	24 days, 23:00:00	ps	urgent	3	24 days, 23:00:00	679.99									ordinary	ordinary	preventable	father	49	31-50	married	married/a	high school/graduation	high school	unemployed	no	italian	italian	yes	more kids	15	13	88	88	for a medical emergency	no	not applicable
52	21460	2017-05-24	pugliese	pediatrics	pediatrics	0-4	1	<1	davoli	catanzaro	female	2016-09-27		ps	urgent	2	11 days, 12:51:00	23 days, 6:09:00				39.93	99.98	3 days, 18:59:00			ordinary	ordinary	preventable	mother	39	31-50	married	married/a	high school/graduation	high school	other	no	italian	italian	yes	one kid	2	88	88	88	for a medical emergency	no	not applicable
53	21590	2017-05-24	pugliese	pediatrics	pediatrics	15-17	17	>12	catanzaro	catanzaro	female	2016-09-28	463	ps	urgent	6	75	23 days, 21:01:00				39.93					ordinary	ordinary	not preventable	mother	34	31-50	married	married/a	high school/graduation	high school	housewife	no	italian	italian	no	no	88	88	88	88	for a medical emergency	no	not applicable
54	21769	2017-05-24	pugliese	pediatrics	pediatrics	0-4	2	2019-12-01	vibo valentia	vibo valentia	male	2016-09-30		ps	urgent	3	15 days, 19:41:00										ordinary	ordinary	not preventable	father	34	31-50	married	married/a	high school/graduation	graduation	self employed	no	italian	italian	no	no	88	88	88	88	other	no	not applicable
55	22719	2017-05-24	pugliese	pediatrics	pediatrics	0-4	2	2019-12-01	catanzaro	catanzaro	male	2016-10-11	443	ps	urgent	2	443					39.93	3 days, 18:59:00	4 days, 3:29:00			ordinary	ordinary	not preventable	father	34	31-50	married	married/a	high school/graduation	high school	employee/a	no	italian	italian	yes	one kid	6	88	88	88	for a medical emergency	no	not applicable
56	22567	2017-05-24	pugliese	pediatrics	pediatrics	2019-09-05	6	2019-12-01	lamezia terme	catanzaro	male	2016-10-11		ps	urgent	11	14 days, 21:00:00					39.93	03:31:00	88.91			ordinary	ordinary	not preventable	father	46	31-50	married	married/a	high school/graduation	graduation	employee/a	no	italian	italian	yes	more kids	9	2	88	88	CBP indication	no	not applicable
57	22718	2017-05-24	pugliese	pediatrics	pediatrics	0-4	4	2019-12-01	maida	catanzaro	female	2016-10-10	41 days, 11:29:00	ps	urgent	3	11 days, 12:51:00	23 days, 6:09:00	41 days, 11:29:00			39.93	4 days, 3:18:00	3 days, 18:59:00			ordinary	ordinary	preventable	mother	37	31-50	married	married/a	high school/graduation	high school	commerciante	no	italian	italian	no	no	88	88	88	88	for a medical emergency	no	not applicable
58	22563	2017-05-24	pugliese	pediatrics	pediatrics	0-4	3	2019-12-01	magisano	catanzaro	female	2016-10-10	28 days, 23:01:00	ps	urgent	5	28 days, 23:01:00	17 days, 16:00:00				39.93	88.92	4 days, 3:18:00			ordinary	ordinary	not preventable	mother	41	31-50	married	married/a	high school/graduation	high school	employee	no	italian	italian	yes	one kid	8	88	88	88	for a medical emergency	no	not applicable
59	22374	2017-05-24	pugliese	pediatrics	pediatrics	2019-09-05	5	2019-12-01	catanzaro	catanzaro	female	2016-10-09	518.82	ps	urgent	4	21 days, 12:08:00	518.82	32 days, 18:09:00	31 days, 14:00:00	31 days, 14:06:00	39.93	3 days, 15:44:00	3 days, 18:59:00			ordinary	ordinary	not preventable	mother	26	18-30	married	married/a	high school/graduation	graduation	employee	no	italian	italian	no	no	88	88	88	88	for a medical emergency	no	not applicable
60	22460	2017-05-24	pugliese	pediatrics	pediatrics	15-17	17	>12	catanzaro	catanzaro	male	2016-10-07	11 days, 12:51:00	ps	urgent	2	11 days, 12:51:00	23 days, 6:09:00				39.93	4 days, 3:18:00	3 days, 18:59:00			ordinary	ordinary	preventable	mother	46	31-50	married	married/a	high school/graduation	high school	housewife	no	italian	italian	yes	one kid	22	88	88	88	for a medical emergency	no	not applicable
61	22372	2017-05-24	pugliese	pediatrics	pediatrics	2014-10-01	12	2019-12-01	soveria simeri	catanzaro	male	2016-10-08	23 days, 8:39:00	ps	urgent	2	23 days, 8:39:00	32 days, 21:00:00	32 days, 12:02:00			3 days, 17:14:00	39.93	88.76			ordinary	ordinary	not preventable	father	42	31-50	married	married/a	none/primary/secondary school	secondary school	self employed	no	italian	italian	yes	one kid	9	88	88	88	for a medical emergency	no	not applicable
62	22323	2017-05-24	pugliese	pediatrics	pediatrics	2019-09-05	7	2019-12-01	catanzaro	catanzaro	female	2016-10-08	486	ps	urgent	3	486	37 days, 23:00:00				3 days, 15:44:00	39.93	93.91			ordinary	ordinary	preventable	mother	36	31-50	married	married/a	high school/graduation	high school	housewife	no	italian	italian	no	no	88	88	88	88	for a medical emergency	no	not applicable
63	22292	2017-05-24	pugliese	pediatrics	pediatrics	15-17	15	>12	tropea	vibo valentia	female	2016-10-07		ps	urgent	6	32 days, 22:02:00	34 days, 20:00:00	29 days, 23:04:00			88.94	88.79	1 day, 17:31:00			ordinary	ordinary	not preventable	father	40	31-50	married	married/a	none/primary/secondary school	secondary school	employee	no	italian	italian	no	no	88	88	88	88	for a medical emergency	no	not applicable
64	22212	2017-05-24	pugliese	pediatrics	pediatrics	15-17	17	>12	sant'andrea apostolo dello ionio	catanzaro	female	2016-10-06	14 days, 9:09:00	ps	urgent	6	14 days, 9:09:00					3 days, 17:14:00	3 days, 18:59:00				ordinary	ordinary	preventable	mother	41	31-50	married	married/a	none/primary/secondary school	secondary school	self employed	no	italian	italian	yes	more kids	15	9	88	88	for a medical emergency	no	not applicable
65	22127	2017-05-24	pugliese	pediatrics	pediatrics	0-4	3	2019-12-01	catanzaro	catanzaro	female	2016-10-05		ps	urgent	4	034.1	19 days, 9:08:00	11 days, 12:51:00			39.93	88.72	4 days, 3:29:00			ordinary	ordinary	not preventable	father	42	31-50	married	married/a	high school/graduation	graduation	employee	no	italian	italian	yes	one kid	2	88	88	88	for a medical emergency	no	not applicable
66	22038	2017-05-24	pugliese	pediatrics	pediatrics	15-17	16	>12	catanzaro	catanzaro	male	2016-10-04		ps	urgent	8	781.99					88.91	88.93	88.71	3 days, 18:59:00		ordinary	ordinary	not preventable	mother	43	31-50	unmarried/divorced/widower/other	divorced/a divorziato/a	high school/graduation	graduation	employee/a	no	italian	italian	no	no	88	88	88	88	CBP indication	no	not applicable
67	21942	2017-05-24	pugliese	pediatrics	pediatrics	2019-09-05	7	2019-12-01	pizzo	vibo valentia	female	2016-10-03	11 days, 16:09:00	ps	urgent	8	11 days, 16:09:00					39.93	3 days, 18:59:00	4 days, 3:03:00	2 days, 1:13:00		ordinary	ordinary	preventable	mother	35	31-50	married	married/a	high school/graduation	high school	housewife	no	italian	italian	yes	one kid	10	88	88	88	CBP indication	no	not applicable
68	22026	2017-05-24	pugliese	pediatrics	pediatrics	0-4	.9	<1	catanzaro	catanzaro	male	2016-10-03	11 days, 12:51:00	ps	urgent	2	11 days, 12:51:00	23 days, 6:09:00				39.93	4 days, 3:18:00	4 days, 3:28:00			ordinary	ordinary	preventable	mother	35	31-50	married	married/a	high school/graduation	high school	housewife	no	italian	italian	yes	one kid	4	88	88	88	for a medical emergency	no	not applicable
69	21943	2017-05-24	pugliese	pediatrics	pediatrics	2019-09-05	7	2019-12-01	isola di capo rizzuto	crotone	male	2016-10-03	781.99	ps	urgent	4	781.99					3 days, 16:09:00	3 days, 21:08:00	3 days, 17:52:00			ordinary	ordinary	not preventable	mother	38	31-50	married	married/a	high school/graduation	high school	self employed	no	italian	italian	yes	one kid	8	88	88	88	for a medical emergency	no	not applicable
70	21813	2017-05-24	pugliese	pediatrics	pediatrics	0-4	2	2019-12-01	tiriolo	catanzaro	female	2016-10-02		ps	urgent	1	19 days, 9:08:00					3 days, 15:44:00	3 days, 18:59:00				voluntary	voluntary/dead/other	preventable	mother	36	31-50	married	married/a	high school/graduation	high school	employee	no	italian	italian	no	no	88	88	88	88	for a medical emergency	no	not applicable
71	21774	2017-05-24	pugliese	pediatrics	pediatrics	2019-09-05	5	2019-12-01	catanzaro	catanzaro	male	2016-10-01	32 days, 18:09:00	ps	urgent	3	486	493.90				3 days, 15:44:00	39.93	3 days, 18:59:00			ordinary	ordinary	preventable	mother	35	31-50	married	married/a	none/primary/secondary school	primary school	housewife	no	not italian	not italian	yes	one kid	1	88	88	88	CBP not contactable	no	not applicable
72	21789	2017-05-24	pugliese	pediatrics	pediatrics	2014-10-01	13	>12	brescia	other region	male	2016-10-01	323.62	ps	urgent	4	323.62					39.93	4 days, 3:14:00	3 days, 18:59:00			ordinary	ordinary	not preventable	mother	45	31-50	married	married/a	high school/graduation	high school	housewife	no	italian	italian	no	no	88	88	88	88	for a medical emergency	no	not applicable
73	22726	2017-05-29	pugliese	pediatrics	pediatrics	2014-10-01	14	>12	lamezia terme	catanzaro	male	2016-10-12	14 days, 9:09:00	ps	urgent	1	345					3 days, 18:59:00	3 days, 17:14:00				voluntary	voluntary/dead/other	preventable	mother	33	31-50	married	married/a	none/primary/secondary school	primary school	housewife	no	italian	italian	yes	one kid	15	88	88	88	for a medical emergency	no	not applicable
74	22817	2017-05-29	pugliese	pediatrics	pediatrics	15-17	15	>12	catanzaro	catanzaro	male	2016-10-13	32 days, 18:02:00	ps	urgent	4	493	518.82	32 days, 18:09:00			39.93	3 days, 18:59:00	3 days, 17:37:00	3 days, 15:44:00		ordinary	ordinary	preventable	mother	40	31-50	married	married/a	high school/graduation	graduation	employee	si	italian	italian	yes	more kids	10	8	88	88	for a medical emergency	no	not applicable
75	22859	2017-05-29	pugliese	pediatrics	pediatrics	0-4	2	2019-12-01	catanzaro	catanzaro	female	2016-10-15		ps	urgent	4	11 days, 12:51:00	12 days, 0:50:00	23 days, 6:09:00			39.93	3 days, 18:59:00	88.72			ordinary	ordinary	preventable	mother	37	31-50	married	married/a	high school/graduation	high school	employee/a	no	italian	italian	yes	one kid	7	88	88	88	for a medical emergency	no	not applicable
76	22902	2017-05-29	pugliese	pediatrics	pediatrics	0-4	3	2019-12-01	catanzaro	catanzaro	female	2016-10-15	493.90	ps	urgent	2	493.90	32 days, 18:09:00				3 days, 18:59:00	93.94	93.96			ordinary	ordinary	preventable	father	34	31-50	married	married/a	high school/graduation	high school	employee	no	italian	italian	yes	one kid	2	88	88	88	for a medical emergency	no	not applicable
77	22890	2017-05-29	pugliese	pediatrics	pediatrics	0-4	2	2019-12-01	catanzaro	catanzaro	male	2016-10-16		ps	urgent	1	19 days, 9:08:00					3 days, 18:59:00					voluntary	voluntary/dead/other	preventable	altro											no	no	88	88	88	88	for a medical emergency	no	not applicable
78	23012	2017-05-29	pugliese	pediatrics	pediatrics	0-4	4	2019-12-01	sellia marina	catanzaro	female	2016-10-17	32 days, 21:00:00	ps	urgent	3	11 days, 12:51:00	23 days, 6:09:00	32 days, 21:00:00	19 days, 9:08:00		39.93	88.76	3 days, 15:44:00	3 days, 18:59:00		ordinary	ordinary	preventable	mother	35	31-50	married	married/a	none/primary/secondary school	secondary school	housewife	no	italian	italian	no	no	88	88	88	88	for a medical emergency	no	not applicable
79	23003	2017-05-29	pugliese	pediatrics	pediatrics	15-17	16	>12	vibo valentia	vibo valentia	male	2016-10-17	32 days, 18:09:00	ps	urgent	5	486	518.82	32 days, 18:09:00	759.89		39.93	93.94				ordinary	ordinary	preventable	altro											no	no	88	88	88	88	CBP indication	no	not applicable
80	23106	2017-05-29	pugliese	pediatrics	pediatrics	2019-09-05	6	2019-12-01	catanzaro	catanzaro	female	2016-10-18	14 days, 9:09:00	ps	urgent	2	14 days, 9:09:00	9 days, 12:02:00				3 days, 18:59:00	3 days, 17:14:00	89.72	88.91		ordinary	ordinary	preventable	father	36	31-50	married	married/a	high school/graduation	graduation	self employed	si	italian	italian	no	no	88	88	88	88	for a medical emergency	no	not applicable
81	23114	2017-05-29	pugliese	pediatrics	pediatrics	15-17	16	>12	gerace	reggio calabria	male	2016-10-18	14 days, 9:09:00	ps	urgent	3	14 days, 9:09:00					3 days, 17:14:00					ordinary	ordinary	preventable	mother	43	31-50	unmarried/divorced/widower/other	divorced/a divorziato/a	high school/graduation	high school	unemployed	no	italian	italian	no	no	88	88	88	88	for a medical emergency	no	not applicable
82	23195	2017-05-29	pugliese	pediatrics	pediatrics	15-17	16	>12	catanzaro	catanzaro	female	2016-10-19	11 days, 12:51:00	ps	urgent	5	11 days, 12:51:00	23 days, 6:09:00	32 days, 21:00:00			39.93	3 days, 18:59:00	88.76	88.91		ordinary	ordinary	preventable	mother	51	51-65	married	married/a	none/primary/secondary school	secondary school	housewife	no	italian	italian	yes	one kid	18	88	88	88	CBP indication	no	not applicable
83	23270	2017-05-29	pugliese	pediatrics	pediatrics	0-4	1	<1	catanzaro	catanzaro	female	2016-10-20	11 days, 12:51:00	ps	urgent	2	11 days, 12:51:00	23 days, 6:09:00				39.93	3 days, 18:59:00				ordinary	ordinary	preventable													more kids
84	22628	2017-05-29	pugliese	pediatrics	pediatrics	2014-10-01	12	2019-12-01	petronà	catanzaro	female	2016-10-12	75	ps	urgent	2	75	32 days, 22:04:00				88.70	3 days, 18:59:00				ordinary	ordinary	not preventable	mother	45	31-50	married	married/a	none/primary/secondary school	secondary school	housewife	no	italian	italian	yes	one kid	20	88	88	88	CBP indication	no	not applicable
85	22755	2017-05-29	pugliese	pediatrics	pediatrics	0-4	.5	<1	catanzaro	catanzaro	male	2016-10-13	32 days, 18:09:00	ps	urgent	4	19 days, 10:00:00					3 days, 15:44:00	3 days, 18:59:00	93.94			ordinary	ordinary	preventable													more kids
86	22852	2017-05-29	pugliese	pediatrics	pediatrics	15-17	17	>12	serra san bruno	vibo valentia	male	2016-10-14		ps	urgent	12	995.91					39.93	1 day, 17:38:00	88.72	3 days, 15:44:00		ordinary	ordinary	not preventable	father	48	31-50	married	married/a	high school/graduation	high school	employee	no	italian	italian	yes	one kid	22	88	88	88	for a medical emergency	no	not applicable
87	22900	2017-05-29	pugliese	pediatrics	pediatrics	2019-09-05	6	2019-12-01	belcastro	catanzaro	female	2016-10-15		ps	urgent	4	728.88					39.93	3 days, 18:59:00	3 days, 15:44:00			ordinary	ordinary	not preventable	mother	45	31-50	married	married/a	none/primary/secondary school	secondary school	unemployed	no	italian	italian	yes	one kid	3	88	88	88	CBP indication	no	not applicable
88	23039	2017-05-29	pugliese	pediatrics	pediatrics	2014-10-01	12	2019-12-01	gimigliano	catanzaro	female	2016-10-17	30 days, 9:01:00	ps	urgent	3	30 days, 9:01:00	30 days, 17:30:00				3 days, 16:21:00	88.79	3 days, 15:29:00			ordinary	ordinary	not preventable	father	53	51-65	married	married/a	high school/graduation	high school	commerciante	no	italian	italian	yes	one kid	15	88	88	88	for a medical emergency	no	not applicable
89	23038	2017-05-29	pugliese	pediatrics	pediatrics	2014-10-01	11	2019-12-01	serra san bruno	vibo valentia	male	2016-10-17	32 days, 14:00:00	ps	urgent	3	32 days, 14:00:00					3 days, 17:14:00	3 days, 17:52:00	3 days, 18:59:00			ordinary	ordinary	not preventable	mother	40	31-50	married	married/a	none/primary/secondary school	secondary school	housewife	no	not italian	italian	yes	one kid	3	88	88	88	for a medical emergency	no	not applicable
90	23359	2017-05-29	pugliese	pediatrics	pediatrics	2019-09-05	7	2019-12-01	catanzaro	catanzaro	male	2016-10-18	32 days, 21:00:00	ps	urgent	3	23 days, 8:39:00	32 days, 17:06:00	32 days, 21:00:00			88.76					ordinary	ordinary	not preventable	father	42	31-50	married	married/a	high school/graduation	graduation	self employed	no	italian	italian	no	no	88	88	88	88	for a medical emergency	no	not applicable
91	23227	2017-05-29	pugliese	pediatrics	pediatrics	0-4	1	<1	satriano	catanzaro	male	2016-10-19		ps	urgent	3	32 days, 12:06:00					39.93	4 days, 3:29:00				ordinary	ordinary	not preventable	father	38	31-50	married	married/a	high school/graduation	high school	employee/a	no	italian	italian	yes	one kid	5	88	88	88	for a medical emergency	no	not applicable
92	23308	2017-05-29	pugliese	pediatrics	pediatrics	15-17	17	>12	sapri	other region	male	2016-10-20	32 days, 18:50:00	ps	urgent	4	32 days, 18:50:00	427.89				3 days, 17:50:00	3 days, 18:59:00	3 days, 15:44:00			ordinary	ordinary	not preventable	altro											yes	one kid	27	88	88	88	for a medical emergency	no	not applicable
93	23307	2017-05-29	pugliese	pediatrics	pediatrics	2014-10-01	11	2019-12-01	catanzaro	catanzaro	female	2016-10-20	13 days, 0:09:00	ps	urgent	20	12 days, 19:09:00	13 days, 0:09:00				3 days, 18:59:00	4 days, 2:52:00				ordinary	ordinary	not preventable													more kids
94	24106	2017-05-31	pugliese	pediatrics	pediatrics	2014-10-01	13	>12	catanzaro	catanzaro	male	2016-10-31	14 days, 15:09:00	ps	urgent	2	14 days, 15:09:00					3 days, 18:59:00					ordinary	ordinary	not preventable	mother	42	31-50	married	married/a	none/primary/secondary school	secondary school	employee	si	italian	italian	yes	one kid	15	88	88	88	for a medical emergency	no	not applicable
95	24086	2017-05-31	pugliese	pediatrics	pediatrics	0-4	1	<1	roma	other region	male	2016-10-31		ps	urgent	3	486					3 days, 15:44:00	39.93	93.94			ordinary	ordinary	preventable	mother	35	31-50	married	married/a	high school/graduation	graduation	self employed	si	italian	italian	no	no	88	88	88	88	for a medical emergency	no	not applicable
96	24119	2017-05-31	pugliese	pediatrics	pediatrics	0-4	2	2019-12-01	satriano	catanzaro	male	2016-10-31	486	ps	urgent	3	486	518.82	32 days, 18:09:00			3 days, 15:44:00	39.93	93.94			ordinary	ordinary	preventable	mother	27	18-30	married	cohabitant	high school/graduation	high school	housewife	no	italian	italian	no	no	88	88	88	88	CBP indication	no	not applicable
97	24071	2017-05-31	pugliese	pediatrics	pediatrics	2014-10-01	10	2019-12-01	catanzaro	catanzaro	female	2016-10-29	14 days, 9:09:00	ps	urgent	6	14 days, 9:09:00	10 days, 10:09:00	11 days, 12:51:00	24 days, 3:00:00		39.93	4 days, 3:18:00				ordinary	ordinary	preventable													more kids
98	23964	2017-05-31	pugliese	pediatrics	pediatrics	0-4	.1	<1	catanzaro	catanzaro	female	2016-10-29		ps	urgent	2	19 days, 10:00:00					3 days, 15:44:00	93.94	3 days, 18:59:00			ordinary	ordinary	preventable	mother	36	31-50	married	married/a	high school/graduation	high school	housewife	no	italian	italian	yes	more kids	5	2	88	88	for a medical emergency	no	not applicable
99	23938	2017-05-31	pugliese	pediatrics	pediatrics	2019-09-05	9	2019-12-01	catanzaro	catanzaro	female	2016-10-28	11 days, 16:09:00	ps	urgent	6	11 days, 16:09:00	24 days, 2:01:00				39.93	1 day, 21:13:00	1 day, 21:23:00	88.97	3 days, 18:59:00	ordinary	ordinary	preventable	father	51	51-65	married	married/a	high school/graduation	high school	self employed	no	italian	italian	yes	more kids	24	20	88	88	for a medical emergency	no	not applicable
100	23870	2017-05-31	pugliese	pediatrics	pediatrics	0-4	.8	<1	lamezia terme	catanzaro	male	2016-10-27	23 days, 8:39:00	ps	urgent	2	23 days, 8:39:00	12 days, 18:04:00	32 days, 21:00:00			4 days, 0:39:00	88.76	3 days, 18:59:00			ordinary	ordinary	not preventable	mother	31	31-50	married	married/a	high school/graduation	high school	employee	no	italian	italian	no	no	88	88	88	88	for a medical emergency	no	not applicable
101	23834	2017-05-31	pugliese	pediatrics	pediatrics	0-4	.2	<1	catanzaro	catanzaro	male	2016-10-27	19 days, 10:19:00	ps	urgent	2	19 days, 10:00:00					3 days, 15:44:00	3 days, 18:59:00	93.94			ordinary	ordinary	preventable	mother	35	31-50	married	married/a	high school/graduation	high school	employee/a	no	italian	italian	yes	one kid	3	88	88	88	CBP indication	no	not applicable
102	23857	2017-05-31	pugliese	pediatrics	pediatrics	15-17	15	>12	falerna	catanzaro	female	2016-10-27	32 days, 21:00:00	ps	urgent	2	11 days, 12:51:00	23 days, 6:09:00	22 days, 7:05:00			45.93	3 days, 18:59:00				ordinary	ordinary	preventable	father	49	31-50	married	married/a	high school/graduation	graduation	employee	si	italian	italian	no	no	88	88	88	88	CBP indication	no	not applicable
103	23864	2017-05-31	pugliese	pediatrics	pediatrics	0-4	.1	<1	stalettì	catanzaro	male	2016-10-27	486	ps	urgent	4	486					3 days, 15:44:00	3 days, 18:59:00	39.93			ordinary	ordinary	preventable	mother	28	18-30	married	married/a	high school/graduation	high school	housewife	no	italian	italian	no	no	88	88	88	88	for a medical emergency	no	not applicable
104	23876	2017-05-31	pugliese	pediatrics	pediatrics	15-17	15	>12	catanzaro	catanzaro	female	2016-10-27	32 days, 12:09:00	ps	urgent	4	32 days, 12:09:00					3 days, 15:03:00	88.72	3 days, 18:59:00			ordinary	ordinary	not preventable	mother	42	31-50	married	married/a	none/primary/secondary school	secondary school	employee	no	italian	italian	no	no	88	88	88	88	for a medical emergency	no	not applicable
105	23829	2017-05-31	pugliese	pediatrics	pediatrics	2014-10-01	14	>12	catanzaro	catanzaro	female	2016-10-27	32 days, 12:09:00	ps	urgent	2	32 days, 12:09:00	11 days, 16:09:00				3 days, 18:59:00	3 days, 17:52:00	3 days, 17:14:00			ordinary	ordinary	not preventable	mother	53	51-65	unmarried/divorced/widower/other	widower/a	none/primary/secondary school	secondary school	housewife	no	italian	other	yes	more kids	18	26	88	88	for a medical emergency	no	not applicable
106	23684	2017-05-31	pugliese	pediatrics	pediatrics	15-17	16	>12	filadelfia	vibo valentia	male	2016-10-25	17 days, 19:31:00	ps	urgent	2	17 days, 19:31:00					3 days, 18:59:00	3 days, 17:52:00	39.93			ordinary	ordinary	not preventable	mother	44	31-50	married	married/a	high school/graduation	high school	employee/a	no	italian	italian	yes	more kids	13	1	88	88	for a medical emergency	no	not applicable
107	23820	2017-05-31	pugliese	pediatrics	pediatrics	0-4	1	<1	borgia	catanzaro	male	2016-10-25	11 days, 12:51:00	ps	urgent	2	11 days, 12:51:00	23 days, 6:09:00				39.93	3 days, 18:59:00	4 days, 3:18:00			ordinary	ordinary	preventable	mother	23	18-30	married	cohabitant	none/primary/secondary school	secondary school	self employed	no	italian	italian	no	no	88	88	88	88	for a medical emergency	no	not applicable
108	23653	2017-05-31	pugliese	pediatrics	pediatrics	0-4	1	<1	botricello	catanzaro	male	2016-10-25	32 days, 12:31:00	ps	urgent	2	32 days, 12:31:00	15 days, 22:09:00	19 days, 9:08:00			39.93	3 days, 18:59:00				ordinary	ordinary	preventable	mother	39	31-50	married	married/a	high school/graduation	high school	housewife	no	italian	italian	yes	more kids	2	7	88	88	CBP not contactable	no	not applicable
109	23654	2017-05-31	pugliese	pediatrics	pediatrics	0-4	1	<1	catanzaro	catanzaro	male	2016-10-25		ps	urgent	3	24 days, 23:00:00	15 days, 22:09:00				39.93	88.73	3 days, 18:59:00			ordinary	ordinary	preventable	mother	41	31-50	married	married/a	high school/graduation	high school	employee/a	no	italian	italian	no	no	88	88	88	88	for a medical emergency	no	not applicable
110	23588	2017-05-31	pugliese	pediatrics	pediatrics	0-4	3	2019-12-01	squillace	catanzaro	female	2016-10-24		ps	urgent	2	15 days, 22:09:00	19 days, 16:00:00				39.93	3 days, 18:59:00				ordinary	ordinary	preventable	father	38	31-50	married	married/a	none/primary/secondary school	secondary school	employee	no	italian	italian	no	no	88	88	88	88	for a medical emergency	no	not applicable
111	23573	2017-05-31	pugliese	pediatrics	pediatrics	2019-09-05	7	2019-12-01	catanzaro	catanzaro	male	2016-10-24	30 days, 3:01:00	ps	urgent	2	30 days, 3:05:00					3 days, 18:59:00	3 days, 15:22:00	88.71			ordinary	ordinary	not preventable	father	42	31-50	married	married/a	high school/graduation	high school	employee/a	no	italian	italian	yes	one kid	2	88	88	88	CBP indication	no	not applicable
112	23585	2017-05-31	pugliese	pediatrics	pediatrics	2019-09-05	7	2019-12-01	catanzaro	catanzaro	male	2016-10-24		ps	urgent	2	23 days, 8:39:00	32 days, 21:00:00	11 days, 12:51:00	32 days, 19:03:00		3 days, 18:59:00	88.76	39.93			ordinary	ordinary	not preventable	mother	34	31-50	married	married/a	high school/graduation	high school	housewife	no	italian	italian	no	no	88	88	88	88	CBP indication	no	not applicable
113	23632	2017-05-31	pugliese	pediatrics	pediatrics	0-4	.3	<1	pianopoli	catanzaro	male	2016-10-24	11 days, 12:51:00	ps	urgent	2	11 days, 12:51:00	23 days, 6:09:00				39.93	4 days, 3:18:00	3 days, 18:59:00			ordinary	ordinary	preventable	mother	38	31-50	married	married/a	high school/graduation	high school	housewife	no	italian	italian	yes	one kid	2	88	88	88	CBP indication	no	not applicable
114	23608	2017-05-31	pugliese	pediatrics	pediatrics	0-4	.3	<1	satriano	catanzaro	male	2016-10-24	24 days, 23:00:00	ps	urgent	2	24 days, 23:00:00	591	24 days, 17:00:00			39.93	37 days, 17:09:00	36 days, 23:05:00			ordinary	ordinary	preventable	mother			married	married/a	none/primary/secondary school	secondary school	housewife	no	not italian	not italian	yes	one kid	5	88	88	88	for a medical emergency	no	not applicable
115	23454	2017-05-31	pugliese	pediatrics	pediatrics	0-4	1	<1	petronà	catanzaro	male	2016-10-23		ps	urgent	1	19 days, 9:08:00	11 days, 18:49:00				3 days, 18:59:00					voluntary	voluntary/dead/other	preventable	father	45	31-50	married	married/a	high school/graduation	graduation	self employed	no	italian	italian	yes	more kids	4	6	88	88	for a medical emergency	no	not applicable
116	23437	2017-05-31	pugliese	pediatrics	pediatrics	0-4	1	<1	vibo valentia	vibo valentia	male	2016-10-23		ps	urgent	2	079.99					3 days, 18:59:00					ordinary	ordinary	not preventable	father	48	31-50	married	married/a	none/primary/secondary school	secondary school	employee/a	no	italian	italian	yes	one kid	8	88	88	88	for a medical emergency	no	not applicable
117	23450	2017-05-31	pugliese	pediatrics	pediatrics	2019-09-05	8	2019-12-01	catanzaro	catanzaro	female	2016-10-23		ps	urgent	2	11 days, 12:51:00	23 days, 6:09:00				39.93	3 days, 18:59:00	4 days, 3:18:00			ordinary	ordinary	preventable	mother	33	31-50	married	married/a	high school/graduation	high school	self employed	no	italian	italian	yes	one kid	5	88	88	88	for a medical emergency	no	not applicable
118	23525	2017-05-31	pugliese	pediatrics	pediatrics	0-4	.8	<1	vibo valentia	vibo valentia	female	2016-10-23		ps	urgent	3	079.99	12 days, 0:50:00	12 days, 0:04:00			3 days, 18:59:00					ordinary	ordinary	not preventable	father	48	31-50	married	married/a	none/primary/secondary school	secondary school	employee/a	no	italian	italian	yes	one kid	8	88	88	88	for a medical emergency	no	not applicable
119	23403	2017-05-31	pugliese	pediatrics	pediatrics	0-4	.4	<1	caraffa di catanzaro	catanzaro	female	2016-10-22		ps	urgent	2	19 days, 10:00:00	19 days, 9:08:00				3 days, 18:59:00	93.94				ordinary	ordinary	preventable	mother	37	31-50	married	married/a	high school/graduation	high school	employee	no	italian	italian	no	no	88	88	88	88	CBP indication	no	not applicable
120	23478	2017-05-31	pugliese	pediatrics	pediatrics	0-4	3	2019-12-01	castrovillari	cosenza	male	2016-10-22	18 days, 14:01:00	ps	urgent	3	079.99	11 days, 12:02:00	12 days, 1:03:00			3 days, 18:59:00					ordinary	ordinary	not preventable	mother	36	31-50	married	cohabitant	none/primary/secondary school	secondary school	unemployed	no	not italian	not italian	yes	one kid	7	88	88	88	for a medical emergency	no	not applicable
121	23356	2017-05-31	pugliese	pediatrics	pediatrics	2019-09-05	6	2019-12-01	serra san bruno	vibo valentia	male	2016-10-21	486	ps	urgent	3	486					39.93	3 days, 18:59:00	4 days, 3:29:00			ordinary	ordinary	preventable													more kids
122	23391	2017-05-31	pugliese	pediatrics	pediatrics	15-17	15	>12	vibo valentia	vibo valentia	female	2016-10-21	14 days, 9:09:00	ps	urgent	3	14 days, 9:09:00	319				3 days, 18:59:00	3 days, 17:14:00	88.76			ordinary	ordinary	preventable	mother	34	31-50	married	married/a	none/primary/secondary school	primary school	housewife	no	not italian	not italian	no	no	88	88	88	88	for a medical emergency	no	not applicable
123	23383	2017-05-31	pugliese	pediatrics	pediatrics	2019-09-05	5	2019-12-01	palermiti	catanzaro	male	2016-10-21	75	ps	urgent	5	75	23 days, 21:01:00				3 days, 18:59:00					ordinary	ordinary	not preventable	mother	40	31-50	married	married/a	high school/graduation	graduation	employee	no	italian	italian	yes	one kid	8	88	88	88	CBP indication	no	not applicable
124	24692	2017-06-05	pugliese	pediatrics	pediatrics	0-4	3	2019-12-01	san pietro a maida	catanzaro	male	2016-11-08	20 days, 7:08:00	ps	urgent	2	20 days, 7:08:00	19 days, 9:08:00				39.93	3 days, 18:59:00	03:31:00			ordinary	ordinary	not preventable	mother	43	31-50	married	married/a	high school/graduation	graduation	employee	si	italian	italian	no	no	88	88	88	88	for a medical emergency	no	not applicable
125	24669	2017-06-05	pugliese	pediatrics	pediatrics	0-4	4	2019-12-01	catanzaro	catanzaro	male	2016-11-07	486	ps	urgent	2	486					3 days, 15:44:00	3 days, 18:59:00	93.96	93.94		ordinary	ordinary	preventable	father	41	31-50	married	married/a	high school/graduation	high school	self employed	no	italian	italian	yes	one kid	9	88	88	88	for a medical emergency	no	not applicable
126	24876	2017-06-05	pugliese	pediatrics	pediatrics	2014-10-01	13	>12	montepaone	catanzaro	female	2016-11-10	15 days, 8:12:00	ps	urgent	8	15 days, 8:12:00	32 days, 12:04:00				88.91	03:31:00	3 days, 18:59:00			ordinary	ordinary	not preventable	mother	46	31-50	married	married/a	high school/graduation	high school	unemployed	no	italian	italian	no	no	88	88	88	88	for a medical emergency	no	not applicable
127	24829	2017-06-05	pugliese	pediatrics	pediatrics	2019-09-05	5	2019-12-01	simeri crichi	catanzaro	male	2016-11-08	11 days, 12:51:00	ps	urgent	2	11 days, 12:51:00	10 days, 11:02:00	32 days, 21:03:00			39.93	3 days, 18:59:00	4 days, 3:18:00			ordinary	ordinary	preventable	mother	34	31-50	married	married/a	high school/graduation	high school	unemployed	no	italian	italian	yes	one kid	2	88	88	88	for a medical emergency	no	not applicable
128	24582	2017-06-05	pugliese	pediatrics	pediatrics	15-17	17	>12	magisano	catanzaro	female	2016-11-07	75	ps	urgent	2	75	23 days, 21:01:00				3 days, 18:59:00	88.76				ordinary	ordinary	not preventable	mother	46	31-50	married	married/a	high school/graduation	high school	employee	no	italian	italian	yes	one kid	15	88	88	88	CBP indication	no	not applicable
129	24606	2017-06-05	pugliese	pediatrics	pediatrics	0-4	.4	<1	petilia policastro	crotone	male	2016-11-07		ps	urgent	3	24 days, 14:10:00	593.89				3 days, 18:59:00	3 days, 15:44:00	88.75			ordinary	ordinary	preventable	father	44	31-50	married	married/a	high school/graduation	graduation	employee	si	italian	italian	yes	more kids	9	7	2	88	for a medical emergency	no	not applicable
130	24460	2017-06-05	pugliese	pediatrics	pediatrics	0-4	1	<1	squillace	catanzaro	male	2016-11-06		ps	urgent	1	19 days, 10:00:00					3 days, 18:59:00	93.94				voluntary	voluntary/dead/other	preventable													more kids
131	24479	2017-06-05	pugliese	pediatrics	pediatrics	15-17	15	>12	san vito sullo ionio	catanzaro	female	2016-11-06		ps	urgent	2	32 days, 17:06:00	32 days, 21:00:00	23 days, 8:39:00	23 days, 12:09:00		39.93	3 days, 18:59:00	88.76	4 days, 0:38:00		ordinary	ordinary	not preventable	father	58	51-65	married	married/a	high school/graduation	graduation	self employed	si	italian	italian	yes	one kid	27	88	88	88	for a medical emergency	no	not applicable
132	24451	2017-06-05	pugliese	pediatrics	pediatrics	2014-10-01	13	>12	spilinga	vibo valentia	female	2016-11-06	24 days, 0:08:00	ps	urgent	6	24 days, 0:08:00	32 days, 22:04:00				39.93	3 days, 18:59:00	88.76	4 days, 3:29:00		ordinary	ordinary	not preventable	mother			married	married/a	high school/graduation	high school	employee/a	no	italian	italian	no	no	88	88	88	88	for a medical emergency	no	not applicable
133	24563	2017-06-05	pugliese	pediatrics	pediatrics	2019-09-05	8	2019-12-01	catanzaro	catanzaro	male	2016-11-05	32 days, 12:02:00	ps	urgent	2	32 days, 12:03:00	19 days, 9:08:00				3 days, 15:44:00	39.93	3 days, 18:59:00			ordinary	ordinary	preventable	mother	43	31-50	married	married/a	high school/graduation	high school	housewife	no	italian	italian	yes	one kid	6	88	88	88	for a medical emergency	no	not applicable
134	24413	2017-06-05	pugliese	pediatrics	pediatrics	0-4	.9	<1	catanzaro	catanzaro	male	2016-11-05		ps	urgent	3	11 days, 12:51:00	23 days, 6:09:00	15 days, 22:09:00			3 days, 18:59:00					ordinary	ordinary	preventable	father	37	31-50	married	married/a	high school/graduation	high school	self employed	no	italian	italian	yes	one kid	3	88	88	88	CBP indication	no	not applicable
135	24384	2017-06-05	pugliese	pediatrics	pediatrics	0-4	.5	<1	mesoraca	crotone	male	2016-11-04	32 days, 12:32:00	ps	urgent	3	32 days, 12:32:00	32 days, 22:04:00	19 days, 9:08:00			39.93	3 days, 18:59:00				ordinary	ordinary	preventable													more kids
136	24325	2017-06-05	pugliese	pediatrics	pediatrics	0-4	.1	<1	lamezia terme	catanzaro	male	2016-11-04	32 days, 19:08:00	ps	urgent	1	32 days, 19:08:00					88.76	3 days, 18:59:00				voluntary	voluntary/dead/other	not preventable	mother	29	18-30	married	married/a	high school/graduation	high school	housewife	no	italian	italian	no	no	88	88	88	88	for a medical emergency	no	not applicable
137	24396	2017-06-05	pugliese	pediatrics	pediatrics	0-4	2	2019-12-01	catanzaro	catanzaro	female	2016-11-04	32 days, 19:03:00	ps	urgent	4	695.89	11 days, 12:51:00	32 days, 19:03:00			39.93	3 days, 18:59:00	4 days, 3:18:00			ordinary	ordinary	not preventable	mother	32	31-50	married	married/a	none/primary/secondary school	secondary school	employee	no	italian	italian	no	no	88	88	88	88	for a medical emergency	no	not applicable
138	24567	2017-06-05	pugliese	pediatrics	pediatrics	0-4	2	2019-12-01	catanzaro	catanzaro	female	2016-11-05	11 days, 12:51:00	ps	urgent	3	11 days, 12:51:00	11 days, 12:02:00	55.89			3 days, 18:59:00	39.93	4 days, 3:18:00			ordinary	ordinary	preventable	father	42	31-50	married	married/a	high school/graduation	high school	employee	no	italian	italian	yes	one kid	9	88	88	88	for a medical emergency	no	not applicable
139	24443	2017-06-05	pugliese	pediatrics	pediatrics	0-4	1	<1	girifalco	catanzaro	female	2016-11-05	32 days, 12:31:00	ps	urgent	4	32 days, 12:31:00	11 days, 12:51:00	23 days, 6:09:00			90.93	39.93	4 days, 3:18:00			ordinary	ordinary	preventable	father	36	31-50	married	married/a	high school/graduation	graduation	employee/a	no	italian	italian	yes	one kid	1	88	88	88	CBP indication	no	not applicable
140	24313	2017-06-05	pugliese	pediatrics	pediatrics	2019-09-05	8	2019-12-01	cutro	crotone	female	2016-11-03	32 days, 18:03:00	ps	urgent	6	32 days, 18:03:00	759.81	14 days, 23:09:00			3 days, 17:17:00	3 days, 21:08:00	3 days, 18:59:00			ordinary	ordinary	not preventable	mother	49	31-50	married	married/a	none/primary/secondary school	secondary school	housewife	no	not italian	not italian	yes	more kids	18	17	13	88	for a medical emergency	no	not applicable
141	24322	2017-06-05	pugliese	pediatrics	pediatrics	0-4	1	<1	magisano	catanzaro	male	2016-11-03	486	ps	urgent	6	486	518.82	32 days, 18:09:00			3 days, 15:44:00	3 days, 18:59:00	39.93			ordinary	ordinary	preventable	mother	38	31-50	married	married/a	high school/graduation	graduation	self employed	si	italian	italian	yes	one kid	6	88	88	88	for a medical emergency	no	not applicable
142	24314	2017-06-05	pugliese	pediatrics	pediatrics	0-4	.2	<1	girifalco	catanzaro	female	2016-11-03	24 days, 0:08:00	ps	urgent	1	24 days, 0:08:00					88.76	3 days, 18:59:00				other	voluntary/dead/other	not preventable	mother	35	31-50	married	married/a	high school/graduation	high school	employee/a	si	italian	italian	no	no	88	88	88	88	CBP indication	no	not applicable
143	24320	2017-06-05	pugliese	pediatrics	pediatrics	0-4	.2	<1	petilia policastro	crotone	male	2016-11-03	32 days, 14:05:00	ps	urgent	3	32 days, 14:05:00	32 days, 18:09:00	19 days, 10:00:00			3 days, 15:44:00	3 days, 18:59:00	93.94			ordinary	ordinary	not preventable	mother	40	31-50	unmarried/divorced/widower/other	celibe/nubile	none/primary/secondary school	primary school	employee	no	italian	italian	yes	one kid	15	88	88	88	CBP indication	no	not applicable
144	20042	2017-07-27	pugliese	pediatrics surgery	pediatrics sur/oto	2014-10-01	11	2019-12-01	mesoraca	crotone	male	2016-09-08		ps	urgent	3	32 days, 21:00:00					3 days, 17:05:00					ordinary	ordinary	not preventable	father	42	31-50	married	married/a	none/primary/secondary school	secondary school	unemployed	no	italian	italian	yes	more kids	16	10	88	88	for a medical emergency	no	not applicable
145	19917	2017-07-27	pugliese	pediatrics surgery	pediatrics sur/oto	2019-09-05	9	2019-12-01	mesoraca	crotone	male	2016-09-08	31 days, 8:51:00	pls	planned	1	31 days, 8:51:00					625					ordinary	ordinary	not preventable	mother	40	31-50	married	married/a	high school/graduation	graduation	unemployed	no	italian	italian	yes	one kid	9	88	88	88	CBP indication	no	not applicable
146	19921	2017-07-27	pugliese	pediatrics surgery	pediatrics sur/oto	0-4	2	2019-12-01	catanzaro	catanzaro	male	2016-09-08	31 days, 8:51:00	pls	planned	1	31 days, 8:51:00					625					ordinary	ordinary	not preventable	mother	36	31-50	married	married/a	high school/graduation	graduation	employee	no	italian	italian	no	no	88	88	88	88	CBP indication	no	not applicable
147	19922	2017-07-27	pugliese	pediatrics surgery	pediatrics sur/oto	0-4	1	<1	decollatura	catanzaro	male	2016-09-08	31 days, 8:51:00	pls	planned	1	31 days, 8:51:00					625					ordinary	ordinary	not preventable													more kids
148	19914	2017-07-27	pugliese	pediatrics surgery	pediatrics sur/oto	2019-09-05	6	2019-12-01	lamezia terme	catanzaro	male	2016-09-08	9 days, 0:09:00	pls	planned	1	9 days, 0:09:00					863					ordinary	ordinary	not preventable	mother	35	31-50	married	married/a	high school/graduation	high school	self employed	no	italian	italian	yes	one kid	2	88	88	88	CBP indication	no	not applicable
149	19930	2017-07-27	pugliese	pediatrics surgery	pediatrics sur/oto	2014-10-01	13	>12	spadola	vibo valentia	male	2016-09-08	605	pls	planned	1	605					640					ordinary	ordinary	not preventable	mother	40	31-50	married	married/a	high school/graduation	high school	employee/a	no	italian	italian	yes	one kid	5	88	88	88	CBP indication	no	not applicable
150	19932	2017-07-27	pugliese	pediatrics surgery	pediatrics sur/oto	15-17	17	>12	sellia marina	catanzaro	male	2016-09-07	605	pls	planned	1	605					640					ordinary	ordinary	not preventable	father	47	31-50	married	married/a	none/primary/secondary school	secondary school	employee	no	italian	italian	yes	one kid	24	88	88	88	CBP indication	no	not applicable
151	19830	2017-07-27	pugliese	pediatrics surgery	pediatrics sur/oto	0-4	.6	<1	lamezia terme	catanzaro	male	2016-09-07	550.90	pls	planned	1	550.90					2 days, 5:01:00					ordinary	ordinary	not preventable	father	26	18-30	married	cohabitant	none/primary/secondary school	secondary school	unemployed	no	italian	italian	no	no	88	88	88	88	CBP indication	no	not applicable
152	19831	2017-07-27	pugliese	pediatrics surgery	pediatrics sur/oto	0-4	1	<1	borgia	catanzaro	male	2016-09-07	31 days, 6:00:00	pls	planned	1	31 days, 6:00:00					25.92					ordinary	ordinary	not preventable													more kids
153	19840	2017-07-27	pugliese	pediatrics surgery	pediatrics sur/oto	2019-09-05	8	2019-12-01	gasperina	catanzaro	male	2016-09-07	605	pls	planned	1	605					640					ordinary	ordinary	not preventable	mother	34	31-50	married	married/a	high school/graduation	high school	unemployed	no	italian	italian	yes	one kid	4	88	88	88	CBP indication	no	not applicable
154	19829	2017-07-27	pugliese	pediatrics surgery	pediatrics sur/oto	2019-09-05	7	2019-12-01	petilia policastro	crotone	male	2016-09-07		pls	planned	1	23 days, 1:02:00					2 days, 5:59:00					ordinary	ordinary	not preventable	mother	42	31-50	married	married/a	none/primary/secondary school	secondary school	housewife	no	italian	italian	yes	more kids	23	18	88	88	CBP indication	no	not applicable
155	19633	2017-07-27	pugliese	pediatrics surgery	pediatrics sur/oto	2014-10-01	14	>12	mesoraca	crotone	male	2016-09-05	19 days, 0:04:00	pls	planned	1	19 days, 0:04:00					2 days, 15:01:00					ordinary	ordinary	not preventable	mother	39	31-50	married	married/a	high school/graduation	high school	housewife	no	italian	italian	yes	one kid	20	88	88	88	CBP indication	no	not applicable
156	19634	2017-07-27	pugliese	pediatrics surgery	pediatrics sur/oto	2014-10-01	14	>12	mesoraca	crotone	male	2016-09-05	28 days, 13:01:00	pls	planned	1	2 days, 20:51:00					3 days, 14:21:00					ordinary	ordinary	not preventable	mother	33	31-50	married	married/a	high school/graduation	high school	self employed	no	italian	italian	yes	more kids	11	1	88	88	CBP indication	no	not applicable
157	19725	2017-07-27	pugliese	pediatrics surgery	pediatrics sur/oto	2019-09-05	7	2019-12-01	petilia policastro	crotone	male	2016-09-05	36 days, 4:00:00	ps	urgent	4	36 days, 4:00:00										ordinary	ordinary	not preventable	mother	46	31-50	married	married/a	none/primary/secondary school	secondary school	housewife	no	italian	italian	no	no	88	88	88	88	for a medical emergency	no	not applicable
158	19620	2017-07-27	pugliese	pediatrics surgery	pediatrics sur/oto	2019-09-05	6	2019-12-01	borgia	catanzaro	male	2016-09-05	31 days, 8:51:00	pls	planned	1	31 days, 8:51:00					625					ordinary	ordinary	not preventable	father	48	31-50	married	married/a	high school/graduation	high school	employee/a	no	italian	italian	no	no	88	88	88	88	CBP indication	no	not applicable
159	19639	2017-07-27	pugliese	pediatrics surgery	pediatrics sur/oto	2014-10-01	12	2019-12-01	catanzaro	catanzaro	male	2016-09-05	605	pls	planned	1	605	31 days, 8:51:00				2 days, 16:00:00	64.91	625			ordinary	ordinary	not preventable	mother	43	31-50	married	married/a	high school/graduation	high school	employee/a	no	italian	italian	no	no	88	88	88	88	CBP indication	no	not applicable
160	19738	2017-07-27	pugliese	pediatrics surgery	pediatrics sur/oto	2019-09-05	7	2019-12-01	san pietro apostolo	catanzaro	male	2016-09-05		ps	urgent	2	604.99										ordinary	ordinary	not preventable													more kids
161	19605	2017-07-27	pugliese	pediatrics surgery	pediatrics sur/oto	2014-10-01	12	2019-12-01	scandale	crotone	male	2016-09-04	32 days, 21:00:00	ps	urgent	2	32 days, 21:00:00	23 days, 8:39:00				3 days, 17:05:00	4 days, 0:38:00				ordinary	ordinary	not preventable													more kids
162	19760	2017-07-27	pugliese	pediatrics surgery	pediatrics sur/oto	2014-10-01	11	2019-12-01	isola di capo rizzuto	crotone	male	2016-09-03	11 days, 11:04:00	pls	planned	1	11 days, 11:04:00	31 days, 9:29:00				560					ordinary	ordinary	not preventable	father	38	31-50	married	married/a	high school/graduation	high school	employee	no	italian	italian	no	no	88	88	88	88	CBP indication	no	not applicable
163	19573	2017-07-27	pugliese	pediatrics surgery	pediatrics sur/oto	15-17	15	>12	scandale	crotone	male	2016-09-03	22 days, 12:00:00	ps	urgent	5	22 days, 12:00:00					470					ordinary	ordinary	not preventable	mother	42	31-50	married	married/a	none/primary/secondary school	secondary school	housewife	no	italian	italian	yes	one kid	10	88	88	88	for a medical emergency	no	not applicable
164	19512	2017-07-27	pugliese	pediatrics surgery	pediatrics sur/oto	15-17	16	>12	catanzaro	catanzaro	male	2016-09-02	9 days, 0:00:00	pls	planned	1	9 days, 0:00:00					864	91.69				ordinary	ordinary	not preventable	mother	47	31-50	married	married/a	high school/graduation	high school	employee/a	no	italian	italian	yes	one kid	22	88	88	88	CBP indication	no	not applicable
165	19496	2017-07-27	pugliese	pediatrics surgery	pediatrics sur/oto	0-4	.2	<1	curinga	catanzaro	male	2016-09-02	22 days, 22:12:00	pls	planned	1	22 days, 22:12:00					2 days, 5:10:00					ordinary	ordinary	not preventable	mother	35	31-50	married	married/a	none/primary/secondary school	secondary school	self employed	no	italian	not italian	yes	more kids	8	12	2	88	CBP indication	no	not applicable
166	19490	2017-07-27	pugliese	pediatrics surgery	pediatrics sur/oto	0-4	4	2019-12-01	ricadi	vibo valentia	male	2016-09-02	31 days, 8:51:00	pls	planned	1	31 days, 8:51:00					625					ordinary	ordinary	not preventable	mother	44	31-50	married	married/a	high school/graduation	high school	employee/a	no	italian	italian	no	no	88	88	88	88	CBP indication	no	not applicable
167	19440	2017-07-27	pugliese	pediatrics surgery	pediatrics sur/oto	15-17	15	>12	sersale	catanzaro	male	2016-09-01	28 days, 13:01:00	pls	planned	1	28 days, 13:01:00					48.64	91.69				ordinary	ordinary	not preventable	father	52	51-65	married	married/a	none/primary/secondary school	secondary school	employee/a	no	italian	italian	yes	more kids	24	22	88	88	CBP indication	no	not applicable
168	19426	2017-07-27	pugliese	pediatrics surgery	pediatrics sur/oto	2014-10-01	13	>12	crotone	crotone	male	2016-09-01	640	pls	planned	1	640					605	91.69				ordinary	ordinary	not preventable	mother	40	31-50	married	married/a	none/primary/secondary school	secondary school	housewife	no	italian	italian	yes	more kids	5	8	88	88	CBP indication	no	not applicable
169	19420	2017-07-27	pugliese	pediatrics surgery	pediatrics sur/oto	2019-09-05	6	2019-12-01	lamezia terme	catanzaro	male	2016-09-01	605	pls	planned	1	605					640					ordinary	ordinary	not preventable	mother	33	31-50	married	married/a	high school/graduation	high school	employee	no	italian	italian	no	no	88	88	88	88	CBP indication	no	not applicable
170	19435	2017-07-27	pugliese	pediatrics surgery	pediatrics sur/oto	2014-10-01	14	>12	acquaro	vibo valentia	female	2016-09-01	28 days, 13:01:00	pls	planned	1	28 days, 13:01:00					35 days, 22:01:00	91.69				ordinary	ordinary	not preventable	father	50	31-50	unmarried/divorced/widower/other	widower/a	high school/graduation	high school	employee	no	italian	other	yes	one kid	23	88	88	88	CBP indication	no	not applicable
171	19422	2017-07-27	pugliese	pediatrics surgery	pediatrics sur/oto	0-4	2	2019-12-01	isola di capo rizzuto	crotone	male	2016-09-01	31 days, 6:00:00	pls	planned	1	31 days, 6:00:00					25.92					ordinary	ordinary	not preventable													more kids
172	20454	2017-07-31	pugliese	pediatrics surgery	pediatrics sur/oto	2014-10-01	13	>12	crotone	crotone	male	2016-09-15	25 days, 3:09:00	pls	planned	1	25 days, 3:09:00					612					ordinary	ordinary	not preventable	mother	36	31-50	married	married/a	none/primary/secondary school	secondary school	unemployed	no	italian	italian	yes	one kid	6	88	88	88	CBP indication	no	not applicable
173	20458	2017-07-31	pugliese	pediatrics surgery	pediatrics sur/oto	0-4	1	<1	petronà	catanzaro	male	2016-09-15	31 days, 8:05:00	pls	planned	1	31 days, 8:05:00					625					ordinary	ordinary	not preventable	father	20	18-30	married	married/a	high school/graduation	high school	unemployed	no	italian	italian	no	no	88	88	88	88	CBP indication	no	not applicable
174	20455	2017-07-31	pugliese	pediatrics surgery	pediatrics sur/oto	0-4	1	<1	crotone	crotone	male	2016-09-15	550.90	pls	planned	1	550.90					2 days, 5:02:00					ordinary	ordinary	not preventable	mother	31	31-50	married	married/a	none/primary/secondary school	secondary school	employee	no	italian	italian	yes	one kid	7	88	88	88	CBP indication	no	not applicable
175	20484	2017-07-31	pugliese	pediatrics surgery	pediatrics sur/oto	15-17	17	>12	catanzaro	catanzaro	male	2016-09-15	550.90	pls	planned	1	550.90					2 days, 5:02:00					ordinary	ordinary	not preventable	mother	47	31-50	married	married/a	none/primary/secondary school	secondary school	other	no	italian	italian	yes	more kids	29	26	16	12	CBP indication	no	not applicable
176	20459	2017-07-31	pugliese	pediatrics surgery	pediatrics sur/oto	2014-10-01	12	2019-12-01	catanzaro	catanzaro	male	2016-09-15	9 days, 0:09:00	pls	planned	1	9 days, 0:09:00					863					ordinary	ordinary	not preventable	mother	49	31-50	married	married/a	high school/graduation	high school	employee/a	no	italian	italian	yes	one kid	6	88	88	88	CBP indication	no	not applicable
177	20435	2017-07-31	pugliese	pediatrics surgery	pediatrics sur/oto	15-17	15	>12	cropani	catanzaro	male	2016-09-14	25 days, 4:00:00	ps	urgent	2	25 days, 4:00:00					3 days, 17:07:00	2 days, 14:19:00				ordinary	ordinary	not preventable													more kids
178	20438	2017-07-31	pugliese	pediatrics surgery	pediatrics sur/oto	2014-10-01	11	2019-12-01	catanzaro	catanzaro	female	2016-09-14	32 days, 21:00:00	ps	urgent	5	32 days, 21:00:00	32 days, 12:09:00	009.1			3 days, 17:02:00					ordinary	ordinary	not preventable	father	34	31-50	married	married/a	high school/graduation	high school	employee	no	italian	italian	yes	more kids	2	6	9	88	for a medical emergency	no	not applicable
179	20429	2017-07-31	pugliese	pediatrics surgery	pediatrics sur/oto	15-17	15	>12	satriano	catanzaro	male	2016-09-14	41 days, 14:01:00	ps	urgent	2	41 days, 14:01:00					3 days, 17:07:00					ordinary	ordinary	not preventable	father	56	51-65	married	married/a	high school/graduation	high school	employee	si	italian	italian	yes	one kid	26	88	88	88	CBP indication	no	not applicable
180	20383	2017-07-31	pugliese	pediatrics surgery	pediatrics sur/oto	2014-10-01	10	2019-12-01	catanzaro	catanzaro	male	2016-09-12	31 days, 8:51:00	pls	planned	1	31 days, 8:51:00					625					ordinary	ordinary	not preventable	mother	42	31-50	married	married/a	high school/graduation	high school	housewife	no	italian	italian	yes	more kids	7	16	88	88	CBP indication	no	not applicable
181	24373	2017-06-05	pugliese	pediatrics	pediatrics	0-4	1	<1	sellia marina	catanzaro	female	2016-11-03	11 days, 12:51:00	ps	urgent	5	11 days, 12:51:00	32 days, 19:03:00	32 days, 22:04:00			39.93	3 days, 18:59:00	88.76	4 days, 3:18:00		ordinary	ordinary	preventable	mother	33	31-50	married	married/a	high school/graduation	high school	housewife	no	italian	italian	no	no	88	88	88	88	for a medical emergency	no	not applicable
182	24306	2017-06-05	pugliese	pediatrics	pediatrics	15-17	17	>12	catanzaro	catanzaro	male	2016-11-03	23 days, 3:09:00	ps	urgent	7	23 days, 3:09:00	11 days, 19:09:00	32 days, 15:21:00			39.93	3 days, 18:59:00	4 days, 3:03:00	1 day, 21:23:00		other	voluntary/dead/other	not preventable	mother	44	31-50	married	married/a	high school/graduation	high school	employee/a	no	italian	italian	no	no	88	88	88	88	for a medical emergency	no	not applicable
183	24218	2017-06-05	pugliese	pediatrics	pediatrics	0-4	2	2019-12-01	catanzaro	catanzaro	female	2016-11-02	75	ps	urgent	3	75					3 days, 18:59:00	88.76				ordinary	ordinary	not preventable	father	36	31-50	married	married/a	high school/graduation	high school	employee	no	italian	italian	no	no	88	88	88	88	CBP not contactable	no	not applicable
184	24196	2017-06-05	pugliese	pediatrics	pediatrics	2014-10-01	11	2019-12-01	catanzaro	catanzaro	male	2016-11-01	17 days, 19:00:00	ps	urgent	6	17 days, 19:00:00	32 days, 12:02:00				3 days, 18:59:00	88.72	3 days, 17:52:00	3 days, 17:50:00		ordinary	ordinary	not preventable	altro											no	no	88	88	88	88	for a medical emergency	no	not applicable
185	24146	2017-06-05	pugliese	pediatrics	pediatrics	0-4	3	2019-12-01	cortale	catanzaro	male	2016-11-01	493.90	ps	urgent	2	493.90	518.82	32 days, 18:09:00			3 days, 15:44:00	39.93	3 days, 18:59:00	93.96		ordinary	ordinary	preventable	mother			married	married/a	high school/graduation	high school	employee	no	italian	italian	no	no	88	88	88	88	for a medical emergency	no	not applicable
186	24374	2017-06-05	pugliese	pediatrics	pediatrics	2019-09-05	5	2019-12-01	sellia marina	catanzaro	female	2016-11-01	11 days, 12:51:00	ps	urgent	2	11 days, 12:51:00	32 days, 19:03:00				39.93	3 days, 18:59:00	4 days, 3:18:00			ordinary	ordinary	preventable	mother	34	31-50	married	married/a	high school/graduation	high school	other	no	italian	italian	yes	one kid	13	88	88	88	for a medical emergency	no	not applicable
187	25708	2017-06-07	pugliese	pediatrics	pediatrics	0-4	4	2019-12-01	crotone	crotone	male	2016-11-21	995.91	ps	urgent	4	995.91					3 days, 18:59:00	4 days, 3:29:00				ordinary	ordinary	not preventable	mother	34	31-50	married	married/a	high school/graduation	high school	employee/a	no	italian	italian	no	no	88	88	88	88	for a medical emergency	no	not applicable
188	25746	2017-06-07	pugliese	pediatrics	pediatrics	2019-09-05	5	2019-12-01	catanzaro	catanzaro	male	2016-11-21	287	ps	urgent	3	287					3 days, 18:59:00	88.79				ordinary	ordinary	not preventable	mother	37	31-50	married	married/a	high school/graduation	graduation	employee	no	italian	italian	yes	one kid	1	88	88	88	for a medical emergency	no	not applicable
189	25702	2017-06-07	pugliese	pediatrics	pediatrics	2019-09-05	8	2019-12-01	catanzaro	catanzaro	male	2016-11-21	11 days, 12:51:00	ps	urgent	1	11 days, 12:51:00	23 days, 6:09:00				3 days, 18:59:00	4 days, 3:18:00				voluntary	voluntary/dead/other	preventable	mother	40	31-50	married	married/a	high school/graduation	graduation	employee	no	italian	italian	yes	more kids	9	14	5	2	for a medical emergency	no	not applicable
190	25600	2017-06-07	pugliese	pediatrics	pediatrics	0-4	3	2019-12-01	catanzaro	catanzaro	female	2016-11-20	486	ps	urgent	2	486	32 days, 22:29:00				3 days, 18:59:00	3 days, 15:44:00				ordinary	ordinary	preventable	mother	33	31-50	married	married/a	high school/graduation	graduation	self employed	no	italian	italian	yes	one kid	2	88	88	88	CBP indication	no	not applicable
191	25587	2017-06-07	pugliese	pediatrics	pediatrics	0-4	2	2019-12-01	catanzaro	catanzaro	male	2016-11-20	493.90	ps	urgent	3	493.90	19 days, 9:08:00	23 days, 6:09:00			3 days, 18:59:00	93.94				ordinary	ordinary	preventable	mother	37	31-50	married	married/a	high school/graduation	graduation	employee/a	no	italian	italian	no	no	88	88	88	88	for a medical emergency	no	not applicable
192	25612	2017-06-07	pugliese	pediatrics	pediatrics	0-4	4	2019-12-01	cardinale	catanzaro	male	2016-11-20	049.9	ps	urgent	17	049.9					88.91	3 days, 18:59:00	3 days, 15:03:00	03:31:00		ordinary	ordinary	not preventable													more kids
193	25696	2017-06-07	pugliese	pediatrics	pediatrics	0-4	1	<1	santa caterina dello ionio	catanzaro	female	2016-11-19	11 days, 12:51:00	ps	urgent	2	11 days, 12:51:00	23 days, 6:09:00				4 days, 3:18:00	3 days, 18:59:00				ordinary	ordinary	preventable	mother	35	31-50	married	married/a	high school/graduation	graduation	self employed	si	italian	italian	no	no	88	88	88	88	for a medical emergency	no	not applicable
194	22558	2017-06-07	pugliese	pediatrics	pediatrics	0-4	3	2019-12-01	taverna	catanzaro	male	2016-11-19	32 days, 18:03:00	ps	urgent	2	32 days, 18:03:00	32 days, 14:05:00	11 days, 12:51:00	32 days, 19:03:00		3 days, 18:59:00	3 days, 15:44:00	3 days, 17:52:00	4 days, 3:18:00		ordinary	ordinary	not preventable	mother	40	31-50	married	married/a	high school/graduation	high school	employee	no	italian	italian	yes	one kid	7	88	88	88	for a medical emergency	no	not applicable
195	25535	2017-06-07	pugliese	pediatrics	pediatrics	0-4	4	2019-12-01	marcellinara	catanzaro	female	2016-11-18	11 days, 12:51:00	ps	urgent	2	11 days, 12:51:00	23 days, 6:09:00				3 days, 18:59:00	4 days, 3:18:00				ordinary	ordinary	preventable	mother	40	31-50	married	married/a	high school/graduation	high school	employee	no	italian	italian	no	no	88	88	88	88	for a medical emergency	no	not applicable
196	25677	2017-06-07	pugliese	pediatrics	pediatrics	15-17	16	>12	catanzaro	catanzaro	female	2016-11-18	32 days, 12:03:00	ps	urgent	3	32 days, 12:03:00					3 days, 17:14:00	3 days, 17:52:00	3 days, 18:59:00			ordinary	ordinary	preventable	mother	44	31-50	married	married/a	high school/graduation	graduation	employee	si	italian	italian	no	no	88	88	88	88	for a medical emergency	no	not applicable
197	25519	2017-06-07	pugliese	pediatrics	pediatrics	0-4	2	2019-12-01	catanzaro	catanzaro	male	2016-11-18	486	ps	urgent	2	486	31 days, 12:00:00	11 days, 12:51:00			3 days, 15:44:00	3 days, 18:59:00				ordinary	ordinary	preventable	mother	27	18-30	married	cohabitant	none/primary/secondary school	secondary school	unemployed	no	italian	italian	yes	more kids	8	8	88	88	for a medical emergency	no	not applicable
198	25552	2017-06-07	pugliese	pediatrics	pediatrics	2014-10-01	13	>12	botricello	catanzaro	male	2016-11-18	32 days, 14:00:00	ps	urgent	3	32 days, 14:00:00	728.87				88.91	3 days, 15:03:00	3 days, 17:52:00	3 days, 18:59:00		ordinary	ordinary	not preventable	mother	41	31-50	married	married/a	none/primary/secondary school	secondary school	housewife	no	italian	italian	yes	more kids	18	15	6	88	for a medical emergency	no	not applicable
199	25516	2017-06-07	pugliese	pediatrics	pediatrics	2019-09-05	6	2019-12-01	mesoraca	crotone	female	2016-11-18	11 days, 23:00:00	ps	urgent	3	11 days, 23:00:00					3 days, 18:59:00	3 days, 17:52:00				ordinary	ordinary	not preventable	mother	39	31-50	married	married/a	high school/graduation	high school	housewife	no	italian	italian	yes	more kids	6	4	88	88	for a medical emergency	no	not applicable
200	25475	2017-06-07	pugliese	pediatrics	pediatrics	0-4	4	2019-12-01	bovalino	reggio calabria	male	2016-11-17	30 days, 9:01:00	ps	urgent	5	30 days, 9:01:00	759.83				3 days, 18:59:00	93.94				ordinary	ordinary	not preventable	mother	42	31-50	married	cohabitant	none/primary/secondary school	secondary school	housewife	no	italian	italian	yes	more kids	11	13	88	88	for a medical emergency	no	not applicable
201	25441	2017-06-07	pugliese	pediatrics	pediatrics	0-4	2	2019-12-01	catanzaro	catanzaro	male	2016-11-17	32 days, 12:31:00	ps	urgent	2	32 days, 12:31:00	19 days, 9:08:00				3 days, 18:59:00	4 days, 3:18:00				ordinary	ordinary	preventable	father	48	31-50	married	married/a	high school/graduation	high school	employee	no	italian	italian	yes	one kid	3	88	88	88	for a medical emergency	no	not applicable
202	25464	2017-06-07	pugliese	pediatrics	pediatrics	2019-09-05	6	2019-12-01	catanzaro	catanzaro	male	2016-11-17	11 days, 12:51:00	ps	urgent	2	11 days, 12:51:00	23 days, 6:09:00				3 days, 18:59:00	4 days, 3:18:00				ordinary	ordinary	preventable	mother	42	31-50	married	married/a	high school/graduation	high school	housewife	no	italian	italian	yes	one kid	18	88	88	88	CBP indication	yes	CBP management
203	25401	2017-06-13	pugliese	pediatrics	pediatrics	15-17	15	>12	catanzaro	catanzaro	male	2016-11-14	346.90	ps	urgent	3	346.90	32 days, 19:03:00	15 days, 8:13:00			88.91	3 days, 15:03:00	3 days, 18:59:00			ordinary	ordinary	not preventable													more kids
204	25036	2017-06-13	pugliese	pediatrics	pediatrics	2014-10-01	10	2019-12-01	san pietro apostolo	catanzaro	male	2016-11-13	15 days, 9:09:00	ps	urgent	2	15 days, 9:09:00	32 days, 14:00:00	346.90			3 days, 15:03:00	3 days, 18:59:00				ordinary	ordinary	not preventable	mother	34	31-50	married	married/a	high school/graduation	high school	housewife	no	italian	italian	no	no	88	88	88	88	for a medical emergency	no	not applicable
205	24958	2017-06-13	pugliese	pediatrics	pediatrics	2019-09-05	8	2019-12-01	catanzaro	catanzaro	male	2016-11-14	75	ps	urgent	4	75	23 days, 21:01:00				3 days, 18:59:00	88.76	93.94			ordinary	ordinary	not preventable	mother	39	31-50	married	married/a	high school/graduation	graduation	unemployed	no	italian	italian	yes	one kid	13	88	88	88	for a medical emergency	no	not applicable
206	24967	2017-06-13	pugliese	pediatrics	pediatrics	0-4	.2	<1	soriano	vibo valentia	male	2016-11-11	11 days, 19:09:00	ps	urgent	10	11 days, 19:09:00					3 days, 18:59:00	93.94	4 days, 3:18:00			ordinary	ordinary	not preventable													more kids
207	24959	2017-06-13	pugliese	pediatrics	pediatrics	2014-10-01	12	2019-12-01	petilia policastro	crotone	male	2016-11-11	427.89	ps	urgent	3	427.89	32 days, 12:04:00				3 days, 18:59:00	3 days, 17:52:00	88.72			ordinary	ordinary	not preventable	mother	37	31-50	married	married/a	none/primary/secondary school	secondary school	unemployed	no	italian	italian	yes	more kids	20	17	88	88	for a medical emergency	no	not applicable
208	26441	2017-06-13	pugliese	pediatrics	pediatrics	0-4	.3	<1	reggio calabria	reggio calabria	male	2016-11-30		ps	urgent	4	530.89	591	11 days, 12:07:00	11 days, 16:01:00		88.74	88.75	3 days, 18:59:00			ordinary	ordinary	not preventable	father	45	31-50	married	married/a	none/primary/secondary school	secondary school	unemployed	no	italian	italian	no	no	88	88	88	88	for a medical emergency	no	not applicable
209	26373	2017-06-13	pugliese	pediatrics	pediatrics	2019-09-05	7	2019-12-01	catanzaro	catanzaro	female	2016-11-29	11 days, 23:00:00	ps	urgent	6	11 days, 23:00:00	11 days, 12:51:00	23 days, 6:09:00			3 days, 18:59:00	4 days, 3:18:00				ordinary	ordinary	not preventable													more kids
210	26287	2017-06-13	pugliese	pediatrics	pediatrics	2019-09-05	6	2019-12-01	mesoraca	crotone	male	2016-11-28		ps	urgent	4	23 days, 8:39:00	32 days, 21:00:00				3 days, 18:59:00	88.76	3 days, 15:44:00			ordinary	ordinary	not preventable	mother	38	31-50	married	married/a	high school/graduation	graduation	employee	no	italian	italian	yes	one kid	3	88	88	88	for a medical emergency	no	not applicable
211	26302	2017-06-13	pugliese	pediatrics	pediatrics	2019-09-05	5	2019-12-01	catanzaro	catanzaro	male	2016-11-26	11 days, 23:00:00	ps	urgent	4	11 days, 23:00:00					3 days, 18:59:00	88.76				ordinary	ordinary	not preventable	mother	37	31-50	married	married/a	high school/graduation	graduation	employee	no	italian	italian	yes	one kid	1	88	88	88	for a medical emergency	no	not applicable
212	26145	2017-06-13	pugliese	pediatrics	pediatrics	0-4	2	2019-12-01	amantea	cosenza	female	2016-11-27		ps	urgent	2	15 days, 16:01:00					3 days, 18:59:00					ordinary	ordinary	not preventable	mother	32	31-50	married	married/a	high school/graduation	high school	employee	si	italian	italian	yes	one kid	2	88	88	88	for a medical emergency	no	not applicable
213	26068	2017-06-13	pugliese	pediatrics	pediatrics	15-17	17	>12	catanzaro	catanzaro	female	2016-11-25	75	ps	urgent	5	75	32 days, 22:04:00				3 days, 18:59:00	88.71	93.94			ordinary	ordinary	not preventable	mother	43	31-50	married	married/a	none/primary/secondary school	secondary school	housewife	no	italian	italian	no	no	88	88	88	88	CBP indication	no	not applicable
214	26069	2017-06-13	pugliese	pediatrics	pediatrics	15-17	17	>12	catanzaro	catanzaro	female	2016-11-25		ps	urgent	3	267	11 days, 21:01:00	14 days, 9:09:00	13 days, 18:00:00		3 days, 18:59:00	4 days, 3:03:00	3 days, 17:52:00			ordinary	ordinary	not preventable													more kids
215	26096	2017-06-13	pugliese	pediatrics	pediatrics	2019-09-05	5	2019-12-01	catanzaro	catanzaro	male	2016-11-25		ps	urgent	4	12 days, 0:50:00	32 days, 22:04:00	11 days, 12:51:00	32 days, 19:03:00	19 days, 10:00:00	3 days, 18:59:00	3 days, 15:44:00	88.76			voluntary	voluntary/dead/other	not preventable													more kids
216	26008	2017-06-13	pugliese	pediatrics	pediatrics	15-17	16	>12	catanzaro	catanzaro	female	2016-11-24		ps	urgent	8	716.95	35 days, 8:08:00				88.94	88.76	3 days, 18:59:00			ordinary	ordinary	not preventable													more kids
217	25904	2017-06-13	pugliese	pediatrics	pediatrics	0-4	3	2019-12-01	cardinale	catanzaro	male	2016-11-23		ps	urgent	3	486	11 days, 12:51:00				3 days, 15:44:00	3 days, 18:59:00				ordinary	ordinary	preventable	mother	37	31-50	unmarried/divorced/widower/other	divorced/a divorziato/a	high school/graduation	graduation	employee	no	italian	italian	no	no	88	88	88	88	for a medical emergency	no	not applicable
218	25428	2017-06-13	pugliese	pediatrics	pediatrics	0-4	2	2019-12-01	catanzaro	catanzaro	male	2016-11-16		ps	urgent	4	11 days, 12:51:00	23 days, 6:09:00				4 days, 3:18:00	3 days, 18:59:00				ordinary	ordinary	preventable	mother	29	18-30	unmarried/divorced/widower/other	celibe/nubile	none/primary/secondary school	secondary school	housewife	no	not italian	not italian	no	no	88	88	88	88	for a medical emergency	no	not applicable
219	25427	2017-06-13	pugliese	pediatrics	pediatrics	0-4	4	2019-12-01	catanzaro	catanzaro	male	2016-11-16	32 days, 19:03:00	ps	urgent	2	11 days, 12:51:00	23 days, 6:09:00				3 days, 18:59:00	4 days, 3:18:00				ordinary	ordinary	preventable	mother	36	31-50	married	married/a	high school/graduation	high school	self employed	no	italian	italian	no	no	88	88	88	88	CBP indication	no	not applicable
220	25373	2017-06-13	pugliese	pediatrics	pediatrics	15-17	16	>12	catanzaro	catanzaro	male	2016-11-16	32 days, 19:03:00	ps	urgent	2	11 days, 12:51:00	32 days, 19:03:00				3 days, 18:59:00	4 days, 3:18:00				ordinary	ordinary	preventable	father	50	31-50	married	married/a	high school/graduation	high school	employee/a	no	italian	italian	yes	one kid	14	88	88	88	for a medical emergency	no	not applicable
221	25181	2017-06-13	pugliese	pediatrics	pediatrics	2014-10-01	10	2019-12-01	serra san bruno	vibo valentia	female	2016-11-14	10 days, 10:01:00	pls	urgent	9	10 days, 10:13:00	10 days, 10:01:00				3 days, 18:59:00	4 days, 3:18:00				ordinary	ordinary	preventable	mother	38	31-50	unmarried/divorced/widower/other	divorced/a divorziato/a	none/primary/secondary school	secondary school	housewife	no	italian	italian	yes	more kids	17	2	2	88	for a medical emergency	no	not applicable
222	25164	2017-06-13	pugliese	pediatrics	pediatrics	0-4	1	<1	catanzaro	catanzaro	male	2016-11-14		ps	urgent	5	11 days, 12:51:00	23 days, 6:09:00				3 days, 18:59:00	4 days, 3:18:00				ordinary	ordinary	preventable	mother	29	18-30	married	married/a	high school/graduation	high school	commerciante	no	italian	italian	no	no	88	88	88	88	for a medical emergency	no	not applicable
223	25310	2017-06-13	pugliese	pediatrics	pediatrics	0-4	1	<1	san mango d'aquino	cosenza	female	2016-11-13	11 days, 12:51:00	ps	urgent	3	11 days, 12:51:00	11 days, 12:02:00	23 days, 6:09:00			3 days, 18:59:00	99.81				ordinary	ordinary	preventable	mother	39	31-50	married	married/a	high school/graduation	graduation	self employed	no	italian	italian	no	no	88	88	88	88	for a medical emergency	no	not applicable
224	25034	2017-06-13	pugliese	pediatrics	pediatrics	0-4	.2	<1	catanzaro	catanzaro	female	2016-11-13		ps	urgent	3	19 days, 10:00:00	32 days, 22:04:00				3 days, 18:59:00	93.94				ordinary	ordinary	preventable	mother	31	31-50	unmarried/divorced/widower/other	celibe/nubile	none/primary/secondary school	secondary school	unemployed	no	italian	italian	no	no	88	88	88	88	CBP indication	no	not applicable
225	24972	2017-06-13	pugliese	pediatrics	pediatrics	0-4	2	2019-12-01	belcastro	catanzaro	female	2016-11-12	493.90	ps	urgent	2	493.90	518.82	32 days, 18:09:00			3 days, 15:44:00	3 days, 18:59:00	93.94			ordinary	ordinary	preventable	father	48	31-50	married	cohabitant	none/primary/secondary school	primary school	self employed	no	italian	italian	no	no	88	88	88	88	for a medical emergency	no	not applicable
226	25313	2017-06-13	pugliese	pediatrics	pediatrics	2014-10-01	13	>12	borgia	catanzaro	female	2016-11-11	32 days, 12:02:00	ps	urgent	3	32 days, 12:03:00	32 days, 15:21:00				4 days, 3:18:00	3 days, 17:52:00	3 days, 18:59:00			ordinary	ordinary	preventable	mother	42	31-50	married	married/a	none/primary/secondary school	secondary school	housewife	no	italian	italian	yes	more kids	11	4	88	88	for a medical emergency	no	not applicable
227	24941	2017-06-13	pugliese	pediatrics	pediatrics	0-4	3	2019-12-01	davoli	catanzaro	male	2016-11-11	10 days, 10:01:00	ps	urgent	12	10 days, 10:13:00	10 days, 10:01:00				3 days, 18:59:00	4 days, 3:29:00				ordinary	ordinary	preventable	father	41	31-50	married	married/a	none/primary/secondary school	secondary school	self employed	no	italian	italian	yes	one kid	13	88	88	88	for a medical emergency	no	not applicable
228	26402	2017-06-13	pugliese	pediatrics	pediatrics	15-17	16	>12	gerace	reggio calabria	male	2016-11-30	14 days, 9:09:00	ps	urgent	1	14 days, 9:09:00					3 days, 18:59:00	88.91				voluntary	voluntary/dead/other	preventable	mother	43	31-50	unmarried/divorced/widower/other	divorced/a divorziato/a	high school/graduation	high school	unemployed	no	italian	italian	no	no	88	88	88	88	for a medical emergency	no	not applicable
229	26469	2017-06-13	pugliese	pediatrics	pediatrics	0-4	3	2019-12-01	cicala	catanzaro	male	2016-11-30	32 days, 19:03:00	ps	urgent	2	11 days, 12:51:00	32 days, 19:03:00				3 days, 18:59:00	4 days, 3:18:00				ordinary	ordinary	preventable	mother	36	31-50	married	married/a	none/primary/secondary school	secondary school	employee	no	italian	italian	no	no	88	88	88	88	CBP not contactable	no	not applicable
230	26462	2017-06-13	pugliese	pediatrics	pediatrics	0-4	3	2019-12-01	torre di ruggiero	catanzaro	female	2016-11-30		ps	urgent	2	14 days, 9:09:00					3 days, 18:59:00	3 days, 17:52:00	3 days, 17:14:00			ordinary	ordinary	preventable	mother	40	31-50	married	married/a	none/primary/secondary school	secondary school	commerciante	no	italian	italian	yes	one kid	1	88	88	88	for a medical emergency	no	not applicable
231	26350	2017-06-13	pugliese	pediatrics	pediatrics	0-4	2	2019-12-01	borgia	catanzaro	male	2016-11-29		pls	urgent	3	11 days, 12:51:00	11 days, 12:02:00				4 days, 3:18:00	3 days, 18:59:00				ordinary	ordinary	preventable	mother	33	31-50	unmarried/divorced/widower/other	divorced/a divorziato/a	high school/graduation	high school	unemployed	no	italian	italian	no	one kid	10	88	88	88	CBP indication	no	not applicable
232	26285	2017-06-13	pugliese	pediatrics	pediatrics	0-4	4	2019-12-01	catanzaro	catanzaro	female	2016-11-29	486	ps	urgent	3	486	21 days, 14:08:00	32 days, 18:09:00			3 days, 15:44:00	3 days, 18:59:00	4 days, 3:18:00			ordinary	ordinary	preventable	mother	37	31-50	married	married/a	none/primary/secondary school	secondary school	housewife	no	not italian	not italian	yes	one kid	18	88	88	88	for a medical emergency	no	not applicable
233	26118	2017-06-13	pugliese	pediatrics	pediatrics	0-4	3	2019-12-01	simeri crichi	catanzaro	female	2016-11-26	32 days, 12:02:00	ps	urgent	5	10 days, 11:02:00					3 days, 18:59:00	89.91				ordinary	ordinary	preventable	mother	38	31-50	married	married/a	none/primary/secondary school	secondary school	housewife	no	italian	italian	yes	one kid	19	88	88	88	for a medical emergency	no	not applicable
234	26274	2017-06-13	pugliese	pediatrics	pediatrics	0-4	1	<1	catanzaro	catanzaro	male	2016-11-28		ps	urgent	3	11 days, 12:51:00	23 days, 6:09:00				3 days, 18:59:00	4 days, 3:18:00				ordinary	ordinary	preventable	mother	27	18-30	married	married/a	high school/graduation	high school	self employed	no	italian	italian	no	no	88	88	88	88	for a medical emergency	no	not applicable
235	26277	2017-06-13	pugliese	pediatrics	pediatrics	0-4	2	2019-12-01	simeri crichi	catanzaro	male	2016-11-28		ps	urgent	3	11 days, 12:51:00	23 days, 6:09:00				3 days, 18:59:00	4 days, 3:18:00				ordinary	ordinary	preventable	mother	34	31-50	married	married/a	high school/graduation	high school	housewife	no	italian	italian	yes	one kid	5	88	88	88	for a medical emergency	no	not applicable
236	26144	2017-06-13	pugliese	pediatrics	pediatrics	0-4	2	2019-12-01	catanzaro	catanzaro	female	2016-11-25	32 days, 19:03:00	ps	urgent	3	11 days, 12:51:00	23 days, 6:09:00				3 days, 18:59:00	4 days, 3:18:00				ordinary	ordinary	preventable	mother	29	18-30	married	married/a	high school/graduation	high school	housewife	no	italian	italian	no	no	88	88	88	88	for a medical emergency	no	not applicable
237	25992	2017-06-13	pugliese	pediatrics	pediatrics	0-4	.1	<1	catanzaro	catanzaro	female	2016-11-24	19 days, 10:19:00	ps	urgent	4	19 days, 10:00:00					3 days, 18:59:00	93.94				ordinary	ordinary	preventable	mother	31	31-50	married	married/a	high school/graduation	high school	employee/a	no	italian	italian	yes	one kid	4	88	88	88	for a medical emergency	no	not applicable
238	26004	2017-06-13	pugliese	pediatrics	pediatrics	0-4	2	2019-12-01	catanzaro	catanzaro	male	2016-11-24		ps	urgent	2	486	19 days, 9:08:00				3 days, 18:59:00	3 days, 15:44:00				ordinary	ordinary	preventable	mother	43	31-50	married	married/a	high school/graduation	high school	employee	no	italian	italian	no	no	88	88	88	88	for a medical emergency	no	not applicable
239	25885	2017-06-13	pugliese	pediatrics	pediatrics	2019-09-05	9	2019-12-01	catanzaro	catanzaro	male	2016-11-23	16 days, 17:01:00	ps	urgent	2	16 days, 17:01:00					3 days, 18:59:00	3 days, 17:52:00				ordinary	ordinary	preventable	mother	47	31-50	married	married/a	none/primary/secondary school	secondary school	housewife	no	italian	italian	yes	more kids	14	7	88	88	for a medical emergency	no	not applicable
240	26530	2017-06-15	pugliese	pediatrics	pediatrics	2014-10-01	13	>12	montepaone	catanzaro	female	2016-12-01	18 days, 6:07:00	ps	urgent	2	18 days, 6:07:00					3 days, 18:59:00					ordinary	ordinary	not preventable	mother	46	31-50	married	married/a	high school/graduation	high school	unemployed	no	italian	italian	no	no	88	88	88	88	for a medical emergency	no	not applicable
241	26545	2017-06-15	pugliese	pediatrics	pediatrics	15-17	16	>12	vibo valentia	vibo valentia	male	2016-12-01	19 days, 10:00:00	ps	urgent	7	518.82	32 days, 18:09:00	32 days, 22:04:00	758.89	8 days, 13:00:00	3 days, 15:44:00	3 days, 18:59:00	93.94			ordinary	ordinary	not preventable	altro											no	no	88	88	88	88	CBP indication	no	not applicable
242	26730	2017-06-15	pugliese	pediatrics	pediatrics	0-4	.2	<1	catanzaro	catanzaro	male	2016-12-02		ps	urgent	2	079.99					3 days, 18:59:00					ordinary	ordinary	not preventable													more kids
243	26659	2017-06-15	pugliese	pediatrics	pediatrics	15-17	17	>12	gimigliano	catanzaro	female	2016-12-03	32 days, 12:01:00	ps	urgent	2	32 days, 12:01:00	12 days, 17:00:00				3 days, 15:03:00	4 days, 3:18:00	3 days, 18:59:00			ordinary	ordinary	not preventable	mother	49	31-50	unmarried/divorced/widower/other	divorced/a divorziato/a	none/primary/secondary school	secondary school	housewife	no	italian	italian	yes	one kid	24	88	88	88	for a medical emergency	no	not applicable
244	26658	2017-06-15	pugliese	pediatrics	pediatrics	2019-09-05	5	2019-12-01	vibo valentia	vibo valentia	female	2016-12-03	475	ps	urgent	2	475	30 days, 3:05:00	12 days, 1:03:00			3 days, 18:59:00					voluntary	voluntary/dead/other	not preventable	father	46	31-50	married	married/a	high school/graduation	graduation	self employed	no	italian	italian	no	no	88	88	88	88	for a medical emergency	no	not applicable
245	26594	2017-06-15	pugliese	pediatrics	pediatrics	0-4	2	2019-12-01	catanzaro	catanzaro	female	2016-12-02	32 days, 19:03:00	ps	urgent	12	14 days, 12:30:00					88.91	03:31:00	3 days, 15:44:00	4 days, 3:29:00		ordinary	ordinary	not preventable	father			married	married/a	high school/graduation	high school	employee/a	no	italian	italian	no	no	88	88	88	88	for a medical emergency	no	not applicable
246	26602	2017-06-15	pugliese	pediatrics	pediatrics	0-4	2	2019-12-01	cropani	catanzaro	female	2016-12-02		ps	urgent	8	33 days, 4:01:00	32 days, 14:00:00				3 days, 16:03:00	88.91	03:31:00	3 days, 18:59:00		ordinary	ordinary	not preventable	mother	39	31-50	married	married/a	high school/graduation	high school	housewife	no	italian	italian	yes	one kid	6	88	88	88	CBP indication	no	not applicable
247	26661	2017-06-15	pugliese	pediatrics	pediatrics	0-4	4	2019-12-01	marcellinara	catanzaro	female	2016-12-03		ps	urgent	4	75					88.76	3 days, 15:44:00	3 days, 18:59:00			ordinary	ordinary	not preventable	mother	34	31-50	married	married/a	high school/graduation	high school	housewife	no	italian	italian	yes	one kid	3	88	88	88	CBP indication	no	not applicable
248	26677	2017-06-15	pugliese	pediatrics	pediatrics	0-4	2	2019-12-01	borgia	catanzaro	female	2016-12-04		ps	urgent	2	478.75	15 days, 22:09:00				3 days, 18:59:00	3 days, 15:44:00	93.94			ordinary	ordinary	not preventable	mother	30	18-30	married	married/a	high school/graduation	graduation	employee/a	no	italian	italian	no	no	88	88	88	88	for a medical emergency	no	not applicable
249	26802	2017-06-15	pugliese	pediatrics	pediatrics	15-17	17	>12	sapri	other region	male	2016-12-05		ps	urgent	5	75	23 days, 21:01:00				3 days, 15:44:00	88.76	88.72	3 days, 17:52:00	3 days, 18:59:00	ordinary	ordinary	not preventable	mother	50	31-50	married	married/a	none/primary/secondary school	primary school	housewife	no	italian	italian	yes	one kid	29	88	88	88	for a medical emergency	no	not applicable
250	26924	2017-06-15	pugliese	pediatrics	pediatrics	2019-09-05	6	2019-12-01	catanzaro	catanzaro	female	2016-12-05	11 days, 6:00:00	ps	urgent	2	11 days, 15:03:00	11 days, 6:00:00	073.9			4 days, 3:29:00					ordinary	ordinary	not preventable	father	37	31-50	married	married/a	none/primary/secondary school	secondary school	housewife	no	italian	italian	yes	one kid	10	88	88	88	CBP indication	no	not applicable
251	26879	2017-06-15	pugliese	pediatrics	pediatrics	15-17	17	>12	catanzaro	catanzaro	female	2016-12-06	30 days, 4:05:00	ps	urgent	4	30 days, 4:05:00					3 days, 18:59:00	3 days, 15:29:00				ordinary	ordinary	not preventable	mother	36	31-50	married	married/a	none/primary/secondary school	secondary school	housewife	no	italian	italian	yes	one kid	14	88	88	88	CBP indication	no	not applicable
252	26891	2017-06-15	pugliese	pediatrics	pediatrics	0-4	.2	<1	catanzaro	catanzaro	female	2016-12-06		ps	urgent	4	32 days, 18:03:00	32 days, 14:05:00				3 days, 18:59:00	88.72	3 days, 17:31:00			ordinary	ordinary	not preventable	mother	39	31-50	married	married/a	high school/graduation	graduation	employee	no	italian	italian	yes	one kid	5	88	88	88	for a medical emergency	no	not applicable
253	25872	2017-06-15	pugliese	pediatrics	pediatrics	2019-09-05	7	2019-12-01	amaroni	catanzaro	male	2016-11-22	24 days, 23:07:00	ps	urgent	3	36 days, 4:00:00	24 days, 23:07:00				3 days, 18:59:00	88.75				ordinary	ordinary	not preventable	father	42	31-50	married	married/a	none/primary/secondary school	secondary school	unemployed	no	italian	italian	yes	more kids	11	1	88	88	for a medical emergency	no	not applicable
254	25819	2017-06-15	pugliese	pediatrics	pediatrics	2019-09-05	7	2019-12-01	cropani	catanzaro	male	2016-11-22	32 days, 18:50:00	ps	urgent	2	32 days, 18:50:00					3 days, 18:59:00	3 days, 17:52:00	88.71			ordinary	ordinary	not preventable	mother	33	31-50	married	married/a	none/primary/secondary school	secondary school	housewife	no	italian	italian	yes	one kid	6	88	88	88	CBP indication	no	not applicable
255	25791	2017-06-15	pugliese	pediatrics	pediatrics	2014-10-01	13	>12	stalettì	catanzaro	female	2016-11-22	29 days, 20:09:00	ps	urgent	3	29 days, 20:09:00					1 day, 17:38:00	3 days, 18:59:00	88.79			ordinary	ordinary	not preventable	mother	53	51-65	married	married/a	none/primary/secondary school	secondary school	housewife	no	italian	italian	yes	one kid	29	88	88	88	CBP indication	no	not applicable
256	26612	2017-06-15	pugliese	pediatrics	pediatrics	0-4	3	2019-12-01	magisano	catanzaro	male	2016-12-02		ps	urgent	2	11 days, 12:51:00	23 days, 6:09:00	789			4 days, 3:18:00	3 days, 18:59:00	88.76			ordinary	ordinary	preventable	mother	32	31-50	married	married/a	high school/graduation	high school	unemployed	no	italian	italian	yes	more kids	8	1	88	88	CBP indication	no	not applicable
257	26643	2017-06-15	pugliese	pediatrics	pediatrics	2014-10-01	10	2019-12-01	chiaravalle centrale	catanzaro	male	2016-12-03	10 days, 10:01:00	ps	urgent	6	10 days, 10:01:00	11 days, 14:00:00				4 days, 3:29:00					ordinary	ordinary	preventable	mother	44	31-50	unmarried/divorced/widower/other	divorced/a divorziato/a	none/primary/secondary school	primary school	housewife	no	italian	italian	yes	one kid	19	88	88	88	for a medical emergency	no	not applicable
258	26782	2017-06-15	pugliese	pediatrics	pediatrics	0-4	1	<1	catanzaro	catanzaro	male	2016-12-04	23 days, 6:09:00	ps	urgent	3	11 days, 12:51:00	11 days, 12:02:00	23 days, 6:09:00			3 days, 18:59:00	4 days, 3:18:00				ordinary	ordinary	preventable	mother	35	31-50	married	married/a	high school/graduation	graduation	self employed	no	italian	italian	yes	one kid	7	88	88	88	CBP indication	no	not applicable
259	26818	2017-06-15	pugliese	pediatrics	pediatrics	0-4	.5	<1	catanzaro	catanzaro	male	2016-12-05	486	ps	urgent	2	486	32 days, 18:09:00				3 days, 18:59:00	93.94				ordinary	ordinary	preventable													more kids
260	26725	2017-06-15	pugliese	pediatrics	pediatrics	2019-09-05	8	2019-12-01	amaroni	catanzaro	female	2016-12-05	16 days, 17:09:00	ps	urgent	4	16 days, 17:09:00										ordinary	ordinary	preventable	mother	44	31-50	married	married/a	high school/graduation	high school	self employed	no	italian	italian	no	no	88	88	88	88	CBP not contactable	no	not applicable
261	26873	2017-06-15	pugliese	pediatrics	pediatrics	2019-09-05	8	2019-12-01	cutro	crotone	female	2016-12-06		ps	urgent	3	19 days, 10:00:00					3 days, 15:44:00	3 days, 18:59:00				ordinary	ordinary	preventable	mother	49	31-50	married	married/a	none/primary/secondary school	secondary school	housewife	no	not italian	not italian	yes	more kids	18	17	13	88	CBP indication	no	not applicable
262	26977	2017-06-15	pugliese	pediatrics	pediatrics	2014-10-01	14	>12	settingiano	catanzaro	male	2016-12-08	486	ps	urgent	4	486					3 days, 15:44:00	88.72	3 days, 17:52:00			ordinary	ordinary	preventable	mother	46	31-50	married	married/a	high school/graduation	high school	housewife	no	italian	italian	yes	one kid	12	88	88	88	CBP indication	no	not applicable
263	26993	2017-06-15	pugliese	pediatrics	pediatrics	0-4	4	2019-12-01	catanzaro	catanzaro	female	2016-12-08	32 days, 19:03:00	ps	urgent	2	11 days, 12:51:00	32 days, 19:03:00	23 days, 8:39:00			3 days, 18:59:00	4 days, 3:18:00				ordinary	ordinary	preventable	mother	39	31-50	married	married/a	high school/graduation	graduation	self employed	no	italian	italian	no	no	88	88	88	88	CBP indication	no	not applicable
264	25817	2017-06-15	pugliese	pediatrics	pediatrics	0-4	1	<1	catanzaro	catanzaro	male	2016-11-22		ps	urgent	6	11 days, 12:51:00	23 days, 6:09:00	12 days, 0:50:00	19 days, 10:00:00	15 days, 22:09:00	3 days, 18:59:00	3 days, 15:44:00	4 days, 3:18:00			ordinary	ordinary	preventable	mother	34	31-50	married	married/a	high school/graduation	graduation	employee	si	italian	italian	no	no	88	88	88	88	CBP indication	no	not applicable
265	25792	2017-06-15	pugliese	pediatrics	pediatrics	0-4	.7	<1	catanzaro	catanzaro	female	2016-11-22		ps	urgent	4	24 days, 14:10:00					3 days, 18:59:00	88.76				ordinary	ordinary	preventable													more kids
266	25812	2017-06-15	pugliese	pediatrics	pediatrics	0-4	2	2019-12-01	catanzaro	catanzaro	male	2016-11-22	486	ps	urgent	4	486	11 days, 12:51:00	23 days, 6:09:00			3 days, 15:44:00	3 days, 18:59:00				ordinary	ordinary	preventable	father	52	51-65	married	married/a	high school/graduation	high school	employee/a	no	italian	italian	no	no	88	88	88	88	CBP indication	no	not applicable
267	25810	2017-06-15	pugliese	pediatrics	pediatrics	0-4	1	<1	squillace	catanzaro	male	2016-11-22	24 days, 23:00:00	ps	urgent	2	24 days, 23:00:00					3 days, 18:59:00	88.75				ordinary	ordinary	preventable													more kids
268	27058	2017-06-19	pugliese	pediatrics	pediatrics	0-4	3	2019-12-01	catanzaro	catanzaro	female	2016-12-09		ps	urgent	4	486	32 days, 18:09:00				3 days, 15:44:00	93.94				ordinary	ordinary	preventable	mother	34	31-50	married	married/a	high school/graduation	graduation	employee/a	no	italian	italian	yes	one kid	1	88	88	88	for a medical emergency	no	not applicable
269	27516	2017-06-19	pugliese	pediatrics	pediatrics	0-4	3	2019-12-01	vibo valentia	vibo valentia	female	2016-12-15	32 days, 12:03:00	ps	urgent	5	32 days, 12:03:00	19 days, 9:08:00				3 days, 18:59:00	3 days, 17:14:00	4 days, 3:18:00			ordinary	ordinary	preventable	father	39	31-50	married	married/a	high school/graduation	high school	employee	no	italian	italian	no	no	88	88	88	88	CBP indication	no	not applicable
270	27502	2017-06-19	pugliese	pediatrics	pediatrics	0-4	3	2019-12-01	petilia policastro	crotone	male	2016-12-15		ps	urgent	3	11 days, 12:51:00	23 days, 6:09:00				3 days, 18:59:00					ordinary	ordinary	preventable	mother	43	31-50	married	married/a	high school/graduation	high school	unemployed	no	italian	italian	yes	one kid	6	88	88	88	CBP not contactable	no	not applicable
271	27426	2017-06-19	pugliese	pediatrics	pediatrics	0-4	.1	<1	sant'andrea apostolo dello ionio	catanzaro	female	2016-12-14		ps	urgent	3	15 days, 22:09:00	11 days, 12:51:00				3 days, 18:59:00	4 days, 3:18:00				ordinary	ordinary	preventable	mother	36	31-50	married	married/a	high school/graduation	high school	employee/a	no	italian	italian	yes	one kid	4	88	88	88	CBP indication	no	not applicable
272	27442	2017-06-19	pugliese	pediatrics	pediatrics	0-4	4	2019-12-01	catanzaro	catanzaro	female	2016-12-14		ps	urgent	4	486					3 days, 15:44:00	3 days, 18:59:00	93.94			ordinary	ordinary	preventable	father	49	31-50	married	married/a	high school/graduation	high school	employee/a	no	italian	italian	yes	one kid	18	88	88	88	for a medical emergency	no	not applicable
273	27316	2017-06-19	pugliese	pediatrics	pediatrics	0-4	.11	<1	vibo valentia	vibo valentia	female	2016-12-13		ps	urgent	4	19 days, 10:00:00	19 days, 9:08:00				3 days, 15:44:00	88.71	3 days, 18:59:00			ordinary	ordinary	preventable	mother	30	18-30	married	married/a	none/primary/secondary school	secondary school	employee	no	italian	italian	yes	more kids	5	7	88	88	for a medical emergency	no	not applicable
274	27441	2017-06-19	pugliese	pediatrics	pediatrics	0-4	1	<1	girifalco	catanzaro	male	2016-12-13	32 days, 19:03:00	ps	urgent	3	11 days, 12:51:00	32 days, 19:03:00	243			88.75	3 days, 18:59:00				ordinary	ordinary	preventable	father	37	31-50	married	married/a	none/primary/secondary school	secondary school	commerciante	no	italian	italian	no	no	88	88	88	88	CBP not contactable	no	not applicable
275	27440	2017-06-19	pugliese	pediatrics	pediatrics	0-4	1	<1	marcellinara	catanzaro	male	2016-12-13	32 days, 19:03:00	ps	urgent	3	32 days, 12:31:00	19 days, 9:08:00	15 days, 22:09:00			3 days, 18:59:00					ordinary	ordinary	preventable	mother	34	31-50	married	married/a	high school/graduation	high school	housewife	no	italian	italian	yes	one kid	6	88	88	88	for a medical emergency	no	not applicable
276	27347	2017-06-19	pugliese	pediatrics	pediatrics	0-4	.8	<1	catanzaro	catanzaro	female	2016-12-13		ps	urgent	3	19 days, 9:08:00	15 days, 22:09:00				3 days, 18:59:00	4 days, 3:29:00				ordinary	ordinary	preventable	mother	38	31-50	married	married/a	high school/graduation	high school	employee	no	italian	italian	yes	one kid	3	88	88	88	for a medical emergency	no	not applicable
277	27553	2017-06-19	pugliese	pediatrics	pediatrics	0-4	2	2019-12-01	gasperina	catanzaro	female	2016-12-12	32 days, 19:03:00	ps	urgent	4	11 days, 12:51:00	32 days, 19:03:00				3 days, 18:59:00	4 days, 3:18:00				ordinary	ordinary	preventable	mother	38	31-50	married	married/a	none/primary/secondary school	secondary school	housewife	no	italian	italian	yes	one kid	4	88	88	88	for a medical emergency	no	not applicable
278	27225	2017-06-19	pugliese	pediatrics	pediatrics	0-4	2	2019-12-01	catanzaro	catanzaro	female	2016-12-12	32 days, 19:03:00	ps	urgent	6	11 days, 12:51:00	23 days, 6:09:00				3 days, 18:59:00	4 days, 3:18:00				ordinary	ordinary	preventable	father	42	31-50	married	cohabitant	none/primary/secondary school	secondary school	employee	no	italian	italian	no	no	88	88	88	88	for a medical emergency	no	not applicable
279	27115	2017-06-19	pugliese	pediatrics	pediatrics	15-17	17	>12	vibo valentia	vibo valentia	female	2016-12-11	32 days, 19:03:00	ps	urgent	2	11 days, 12:51:00	23 days, 8:39:00	32 days, 19:03:00	32 days, 21:00:00		3 days, 18:59:00	88.76	3 days, 17:52:00			ordinary	ordinary	preventable	mother	38	31-50	married	married/a	high school/graduation	high school	self employed	no	italian	italian	yes	one kid	15	88	88	88	CBP indication	no	not applicable
280	27297	2017-06-19	pugliese	pediatrics	pediatrics	2019-09-05	6	2019-12-01	catanzaro	catanzaro	female	2016-12-09		ps	urgent	9	33	32 days, 14:05:00	32 days, 18:03:00			3 days, 15:44:00	3 days, 18:59:00				ordinary	ordinary	preventable	altro											no	no	88	88	88	88	CBP indication	no	not applicable
281	28239	2017-06-19	pugliese	pediatrics	pediatrics	2019-09-05	8	2019-12-01	cropani	catanzaro	female	2016-12-25	23 days, 6:09:00	ps	urgent	3	11 days, 12:51:00					3 days, 18:59:00	4 days, 3:18:00				ordinary	ordinary	preventable	mother	44	31-50	married	married/a	high school/graduation	graduation	employee	no	italian	italian	yes	one kid	2	88	88	88	for a medical emergency	no	not applicable
282	28090	2017-06-19	pugliese	pediatrics	pediatrics	0-4	4	2019-12-01	catanzaro	catanzaro	male	2016-12-25		ps	urgent	4	486	32 days, 18:09:00				3 days, 18:59:00	3 days, 15:44:00	93.94			ordinary	ordinary	preventable	mother	34	31-50	married	married/a	high school/graduation	high school	housewife	no	italian	italian	yes	one kid	9	88	88	88	for a medical emergency	no	not applicable
283	27873	2017-06-19	pugliese	pediatrics	pediatrics	0-4	.2	<1	catanzaro	catanzaro	female	2016-12-21		ps	urgent	1	19 days, 7:08:00					3 days, 18:59:00	93.94				voluntary	voluntary/dead/other	preventable	father	36	31-50	married	cohabitant	none/primary/secondary school	secondary school	unemployed	no	italian	italian	yes	more kids	16	11	88	88	for a medical emergency	no	not applicable
284	27869	2017-06-19	pugliese	pediatrics	pediatrics	2019-09-05	5	2019-12-01	catanzaro	catanzaro	female	2016-12-20		ps	urgent	1	19 days, 7:08:00					3 days, 18:59:00					voluntary	voluntary/dead/other	preventable	father	42	31-50	married	married/a	high school/graduation	high school	employee/a	no	italian	italian	no	no	88	88	88	88	CBP indication	no	not applicable
285	28073	2017-06-19	pugliese	pediatrics	pediatrics	0-4	.6	<1	girifalco	catanzaro	male	2016-12-24		ps	urgent	3	057.8					3 days, 18:59:00					ordinary	ordinary	not preventable	mother	30	18-30	unmarried/divorced/widower/other	celibe/nubile	high school/graduation	high school	unemployed	no	italian	italian	no	no	88	88	88	88	for a medical emergency	no	not applicable
286	27875	2017-06-19	pugliese	pediatrics	pediatrics	0-4	.1	<1	marcellinara	catanzaro	male	2016-12-21		ps	urgent	7	995.91					03:31:00	3 days, 18:59:00	3 days, 15:44:00	88.72		ordinary	ordinary	not preventable	mother	35	31-50	married	married/a	high school/graduation	graduation	self employed	no	italian	italian	yes	one kid	3	88	88	88	CBP indication	no	not applicable
287	28019	2017-06-19	pugliese	pediatrics	pediatrics	0-4	.3	<1	vallefiorita	catanzaro	male	2016-12-23		ps	urgent	6	20 days, 7:08:00	079.99	32 days, 22:04:00			3 days, 18:59:00	03:31:00	3 days, 15:44:00			ordinary	ordinary	not preventable	mother	36	31-50	married	married/a	high school/graduation	high school	unemployed	no	italian	italian	yes	one kid	6	88	88	88	for a medical emergency	no	not applicable
288	27969	2017-06-19	pugliese	pediatrics	pediatrics	2019-09-05	9	2019-12-01	catanzaro	catanzaro	female	2016-12-22	32 days, 12:02:00	ps	urgent	1	32 days, 12:02:00					3 days, 18:59:00	3 days, 17:52:00				voluntary	voluntary/dead/other	not preventable	mother	37	31-50	married	married/a	high school/graduation	high school	housewife	no	italian	italian	yes	more kids	8	4	88	88	for a medical emergency	no	not applicable
289	27973	2017-06-19	pugliese	pediatrics	pediatrics	0-4	1	<1	cropani	catanzaro	female	2016-12-22		ps	urgent	1	079.99	29 days, 23:04:00				3 days, 18:59:00					voluntary	voluntary/dead/other	not preventable	mother	33	31-50	married	married/a	high school/graduation	high school	employee	si	italian	italian	yes	one kid	10	88	88	88	CBP indication	no	not applicable
290	28066	2017-06-19	pugliese	pediatrics	pediatrics	2019-09-05	7	2019-12-01	catanzaro	catanzaro	male	2016-12-24		ps	urgent	1	14 days, 17:09:00	32 days, 21:00:00									voluntary	voluntary/dead/other	not preventable	mother	51	51-65	married	married/a	high school/graduation	high school	employee/a	no	italian	italian	yes	one kid	17	88	88	88	for a medical emergency	no	not applicable
291	27138	2017-06-19	pugliese	pediatrics	pediatrics	15-17	17	>12	catanzaro	catanzaro	female	2016-12-09		ps	urgent	8	75	23 days, 21:01:00	24 days, 0:08:00			3 days, 18:59:00	88.76				ordinary	ordinary	not preventable	father	45	31-50	married	married/a	high school/graduation	high school	employee	no	italian	italian	yes	one kid	15	88	88	88	for a medical emergency	no	not applicable
292	28100	2017-06-19	pugliese	pediatrics	pediatrics	0-4	1	<1	vibo valentia	vibo valentia	male	2016-12-25		ps	urgent	10	12 days, 1:09:00	18 days, 14:01:00	17 days, 15:09:00			3 days, 18:59:00	88.72	88.74			ordinary	ordinary	not preventable	father	37	31-50	married	married/a	high school/graduation	high school	employee	no	italian	italian	no	no	88	88	88	88	for a medical emergency	no	not applicable
293	27049	2017-06-19	pugliese	pediatrics	pediatrics	2019-09-05	5	2019-12-01	soverato	catanzaro	male	2016-12-09	24 days, 7:09:00	ps	urgent	8	24 days, 7:09:00	24 days, 17:09:00				3 days, 18:59:00	88.76				voluntary	voluntary/dead/other	not preventable	mother	39	31-50	married	married/a	high school/graduation	graduation	employee	no	italian	italian	yes	one kid	4	88	88	88	CBP not contactable	no	not applicable
294	27223	2017-06-19	pugliese	pediatrics	pediatrics	15-17	17	>12	simeri crichi	catanzaro	male	2016-12-10		ps	urgent	4	23 days, 4:09:00					3 days, 18:59:00	3 days, 17:51:00				ordinary	ordinary	not preventable													more kids
295	27024	2017-06-19	pugliese	pediatrics	pediatrics	0-4	.8	<1	san pietro apostolo	catanzaro	female	2016-12-09		ps	urgent	4	29 days, 23:06:00	29 days, 18:32:00				88.79	3 days, 18:59:00				ordinary	ordinary	not preventable	mother	24	18-30	married	married/a	high school/graduation	high school	housewife	no	italian	italian	no	no	88	88	88	88	CBP indication	no	not applicable
296	27240	2017-06-19	pugliese	pediatrics	pediatrics	0-4	3	2019-12-01	lamezia terme	catanzaro	male	2016-12-12	11 days, 23:00:00	ps	urgent	3	11 days, 23:00:00	19 days, 9:08:00				3 days, 18:59:00					ordinary	ordinary	not preventable	mother	41	31-50	unmarried/divorced/widower/other	widower/a	high school/graduation	high school	employee	no	italian	italian	yes	more kids	17	17	88	88	CBP indication	no	not applicable
297	27342	2017-06-19	pugliese	pediatrics	pediatrics	15-17	17	>12	maida	catanzaro	female	2016-12-13		ps	urgent	21	29 days, 15:00:00					3 days, 18:59:00	88.94	3 days, 15:44:00			ordinary	ordinary	not preventable	mother	40	31-50	married	married/a					italian	italian	yes	one kid	14	88	88	88	for a medical emergency	no	not applicable
298	27851	2017-06-23	pugliese	pediatrics	pediatrics	0-4	2	2019-12-01	catanzaro	catanzaro	female	2016-12-20	486	ps	urgent	4	486					3 days, 18:59:00	3 days, 15:44:00	93.94			ordinary	ordinary	preventable	mother	33	31-50	married	married/a	high school/graduation	high school	self employed	no	italian	italian	no	no	88	88	88	88	for a medical emergency	no	not applicable
299	27750	2017-06-23	pugliese	pediatrics	pediatrics	0-4	.3	<1	soveria mannelli	catanzaro	female	2016-12-19		ps	urgent	3	32 days, 12:39:00	530.81	32 days, 18:09:00			3 days, 18:59:00	3 days, 17:14:00				ordinary	ordinary	preventable	mother	30	18-30	married	married/a	high school/graduation	high school	employee	no	italian	italian	yes	more kids	5	2	88	88	for a medical emergency	no	not applicable
300	27636	2017-06-23	pugliese	pediatrics	pediatrics	2014-10-01	10	2019-12-01	botricello	catanzaro	male	2016-12-18	32 days, 12:39:00	ps	urgent	3	32 days, 12:39:00					3 days, 18:59:00	3 days, 17:14:00				ordinary	ordinary	preventable	mother	40	31-50	married	married/a	high school/graduation	high school	housewife	no	italian	italian	yes	more kids	15	11	88	88	for a medical emergency	no	not applicable
301	27660	2017-06-23	pugliese	pediatrics	pediatrics	2019-09-05	8	2019-12-01	catanzaro	catanzaro	female	2016-12-18		ps	urgent	4	32 days, 12:39:00	19 days, 10:00:00				3 days, 18:59:00	3 days, 15:44:00	3 days, 17:14:00			ordinary	ordinary	preventable	mother	47	31-50	married	married/a	none/primary/secondary school	secondary school	housewife	no	italian	italian	no	no	88	88	88	88	for a medical emergency	no	not applicable
302	27803	2017-06-23	pugliese	pediatrics	pediatrics	0-4	.5	<1	settingiano	catanzaro	female	2016-12-18	32 days, 19:03:00	ps	urgent	3	11 days, 12:51:00	23 days, 6:09:00				3 days, 18:59:00	3 days, 18:18:00				ordinary	ordinary	preventable													more kids
303	27593	2017-06-23	pugliese	pediatrics	pediatrics	0-4	.1	<1	amaroni	catanzaro	female	2016-12-16	19 days, 10:19:00	ps	urgent	6	19 days, 10:00:00	518.82	32 days, 18:09:00			3 days, 18:59:00	93.96				ordinary	ordinary	preventable													more kids
304	27579	2017-06-23	pugliese	pediatrics	pediatrics	0-4	.1	<1	botricello	catanzaro	male	2016-12-16	19 days, 10:19:00	ps	urgent	3	19 days, 10:00:00	518.82	32 days, 18:09:00			3 days, 15:44:00	3 days, 18:59:00	93.96			ordinary	ordinary	preventable	mother	39	31-50	unmarried/divorced/widower/other	divorced/a divorziato/a	none/primary/secondary school	primary school	employee	no	italian	italian	yes	more kids	19	17	4	88	for a medical emergency	no	not applicable
305	27567	2017-06-23	pugliese	pediatrics	pediatrics	2019-09-05	5	2019-12-01	catanzaro	catanzaro	male	2016-12-16	32 days, 18:09:00	ps	urgent	3	486	518.82	20 days, 6:09:00			3 days, 15:44:00	3 days, 18:59:00	93.94			ordinary	ordinary	preventable	mother	35	31-50	married	married/a	none/primary/secondary school	primary school	housewife	no	not italian	not italian	yes	one kid	2	88	88	88	CBP not contactable	no	not applicable
306	28414	2017-06-23	pugliese	pediatrics	pediatrics	0-4	1	<1	carlopoli	catanzaro	male	2016-12-31	23 days, 6:09:00	ps	urgent	2	11 days, 12:51:00	23 days, 6:09:00				3 days, 18:59:00	4 days, 3:18:00				ordinary	ordinary	preventable	mother	33	31-50	married	married/a	high school/graduation	high school	housewife	no	italian	italian	no	no	88	88	88	88	for a medical emergency	no	not applicable
307	28429	2017-06-23	pugliese	pediatrics	pediatrics	0-4	.1	<1	soverato	catanzaro	male	2016-12-31	19 days, 10:00:00	ps	urgent	2	19 days, 10:00:00	32 days, 18:09:00	19 days, 9:08:00			3 days, 18:59:00	93.96	93.94			ordinary	ordinary	preventable	mother			married	married/a	high school/graduation	graduation	self employed	no	italian	italian	no	no	88	88	88	88	CBP not contactable	no	not applicable
308	28456	2017-06-23	pugliese	pediatrics	pediatrics	0-4	2	2019-12-01	settingiano	catanzaro	female	2016-12-31	32 days, 19:03:00	ps	urgent	3	486	11 days, 12:51:00	32 days, 19:03:00			3 days, 15:44:00	3 days, 18:59:00	4 days, 3:18:00			ordinary	ordinary	preventable	mother	37	31-50	married	married/a	high school/graduation	high school	employee	no	italian	italian	yes	one kid	1	88	88	88	for a medical emergency	no	not applicable
309	28341	2017-06-23	pugliese	pediatrics	pediatrics	0-4	.3	<1	cardinale	catanzaro	female	2016-12-29		ps	urgent	5	24 days, 23:00:00					3 days, 18:59:00	88.75				ordinary	ordinary	preventable	mother	25	18-30	married	married/a	none/primary/secondary school	secondary school	housewife	no	italian	italian	yes	one kid	4	88	88	88	CBP indication	no	not applicable
310	28324	2017-06-26	pugliese	pediatrics	pediatrics	2019-09-05	8	2019-12-01	catanzaro	catanzaro	male	2016-12-29	32 days, 12:39:00	ps	urgent	2	32 days, 12:39:00					3 days, 18:59:00	3 days, 17:14:00				ordinary	ordinary	preventable	mother	48	31-50	unmarried/divorced/widower/other	divorced/a divorziato/a	high school/graduation	high school	unemployed	no	italian	italian	yes	more kids	26	24	20	88	for a medical emergency	no	not applicable
311	28331	2017-06-23	pugliese	pediatrics	pediatrics	0-4	2	2019-12-01	cortale	catanzaro	female	2016-12-29		ps	urgent	3	11 days, 12:51:00	11 days, 12:02:00	32 days, 19:03:00			4 days, 3:18:00	3 days, 18:59:00				voluntary	voluntary/dead/other	preventable	mother	42	31-50	married	married/a	high school/graduation	high school	employee	no	italian	italian	yes	one kid	6	88	88	88	for a medical emergency	no	not applicable
312	28335	2017-06-23	pugliese	pediatrics	pediatrics	0-4	3	2019-12-01	isca sullo ionio	catanzaro	female	2016-12-29	32 days, 12:31:00	ps	urgent	5	32 days, 12:31:00	19 days, 9:08:00				3 days, 18:59:00	93.94				ordinary	ordinary	preventable	mother	27	18-30	married	cohabitant	high school/graduation	high school	employee	no	italian	italian	no	no	88	88	88	88	for a medical emergency	no	not applicable
313	28240	2017-06-23	pugliese	pediatrics	pediatrics	0-4	2	2019-12-01	catanzaro	catanzaro	male	2016-12-28	32 days, 12:31:00	ps	urgent	2	32 days, 12:31:00					3 days, 18:59:00					ordinary	ordinary	preventable	mother	40	31-50	married	married/a	high school/graduation	high school	unemployed	no	italian	italian	yes	more kids	11	8	88	88	for a medical emergency	no	not applicable
314	28204	2017-06-23	pugliese	pediatrics	pediatrics	15-17	17	>12	catanzaro	catanzaro	male	2016-12-28	32 days, 20:00:00	ps	urgent	2	11 days, 12:51:00	32 days, 21:00:00				3 days, 18:59:00	88.76	4 days, 3:18:00			ordinary	ordinary	preventable	father	52	51-65	unmarried/divorced/widower/other	divorced/a divorziato/a	none/primary/secondary school	secondary school	employee	no	italian	italian	yes	one kid	14	88	88	88	for a medical emergency	no	not applicable
315	28241	2017-06-23	pugliese	pediatrics	pediatrics	0-4	.11	<1	borgia	catanzaro	male	2016-12-28		ps	urgent	2	11 days, 12:51:00	23 days, 6:09:00	32 days, 22:04:00			3 days, 18:59:00	4 days, 3:18:00				ordinary	ordinary	preventable	father	37	31-50	married	married/a	none/primary/secondary school	secondary school	self employed	no	italian	italian	no	no	88	88	88	88	for a medical emergency	no	not applicable
316	28188	2017-06-23	pugliese	pediatrics	pediatrics	0-4	3	2019-12-01	catanzaro	catanzaro	male	2016-12-27		ps	urgent	2	11 days, 12:51:00	32 days, 12:31:00	32 days, 19:03:00			4 days, 3:18:00					ordinary	ordinary	preventable	mother	37	31-50	married	married/a	none/primary/secondary school	secondary school	housewife	no	italian	italian	yes	one kid	6	88	88	88	for a medical emergency	no	not applicable
317	28264	2017-06-23	pugliese	pediatrics	pediatrics	2014-10-01	10	2019-12-01	catanzaro	catanzaro	male	2016-12-27	32 days, 19:03:00	ps	urgent	4	11 days, 12:51:00	23 days, 6:09:00				3 days, 18:59:00	4 days, 3:18:00				ordinary	ordinary	preventable	mother	42	31-50	married	married/a	high school/graduation	graduation	employee	si	italian	italian	yes	one kid	5	88	88	88	for a medical emergency	no	not applicable
318	28118	2017-06-23	pugliese	pediatrics	pediatrics	0-4	.6	<1	catanzaro	catanzaro	male	2016-12-26		ps	urgent	1	19 days, 10:00:00	15 days, 22:09:00	19 days, 9:08:00			3 days, 18:59:00					voluntary	voluntary/dead/other	preventable	mother	20	18-30	married	cohabitant	high school/graduation	high school	unemployed	no	italian	italian	no	no	88	88	88	88	for a medical emergency	no	not applicable
319	28125	2017-06-23	pugliese	pediatrics	pediatrics	0-4	.8	<1	catanzaro	catanzaro	female	2016-12-26		ps	urgent	3	486					3 days, 15:44:00	3 days, 18:59:00	93.94			ordinary	ordinary	preventable	mother	31	31-50	married	married/a	none/primary/secondary school	secondary school	housewife	no	italian	italian	yes	more kids	12	8	6	88	for a medical emergency	no	not applicable
320	27901	2017-06-23	pugliese	pediatrics	pediatrics	15-17	15	>12	catanzaro	catanzaro	female	2016-12-20	781.99	ps	urgent	3	781.99	32 days, 19:03:00				88.91	3 days, 18:59:00				ordinary	ordinary	not preventable	father	50	31-50	married	married/a	none/primary/secondary school	secondary school	employee	no	italian	italian	yes	one kid	24	88	88	88	for a medical emergency	no	not applicable
321	28160	2017-06-23	pugliese	pediatrics	pediatrics	2019-09-05	9	2019-12-01	lamezia terme	catanzaro	male	2016-12-23		ps	urgent	4	14 days, 20:39:00	32 days, 17:01:00	11 days, 12:51:00	32 days, 21:00:00		3 days, 18:59:00	3 days, 18:18:00	3 days, 15:44:00			ordinary	ordinary	not preventable	mother	39	31-50	married	married/a	high school/graduation	graduation	unemployed	no	italian	italian	yes	one kid	13	88	88	88	for a medical emergency	no	not applicable
322	27785	2017-06-23	pugliese	pediatrics	pediatrics	0-4	3	2019-12-01	cortale	catanzaro	female	2016-12-18		ps	urgent	2	34					3 days, 18:59:00					ordinary	ordinary	not preventable	father	42	31-50	married	married/a	high school/graduation	high school	employee	no	italian	italian	yes	one kid	8	88	88	88	for a medical emergency	no	not applicable
323	13751	2017-11-17	pugliese	pediatrics	pediatrics	2019-09-05	5	2019-12-01	canegrate milano	other region	male	2016-06-12		ps	urgent	1	35 days, 14:00:00	346.90	781.99	32 days, 12:06:00		3 days, 15:02:00					voluntary	voluntary/dead/other	not preventable	mother	42	31-50	married	married/a	high school/graduation	graduation	employee/a	no	italian	italian	yes	more kids	18	12	8	88	for a medical emergency	no	not applicable
324	27661	2017-06-23	pugliese	pediatrics	pediatrics	0-4	1	<1	sellia marina	catanzaro	female	2016-12-17	75	ps	urgent	3	079.99	32 days, 22:04:00				3 days, 18:59:00					ordinary	ordinary	not preventable	mother	35	31-50	married	married/a	high school/graduation	high school	housewife	no	italian	italian	no	no	88	88	88	88	for a medical emergency	no	not applicable
325	27662	2017-06-23	pugliese	pediatrics	pediatrics	15-17	17	>12	cropani	catanzaro	male	2016-12-18	17 days, 15:09:00	ps	urgent	4	17 days, 15:09:00					3 days, 18:59:00	3 days, 15:44:00	88.72			ordinary	ordinary	not preventable	mother	39	31-50	married	married/a	none/primary/secondary school	secondary school	housewife	no	italian	italian	yes	more kids	12	1	88	88	for a medical emergency	no	not applicable
326	27357	2017-06-23	pugliese	pediatrics	pediatrics	2019-09-05	5	2019-12-01	montepaone	catanzaro	male	2016-12-13		ps	urgent	7	287	11 days, 12:51:00	32 days, 19:03:00			3 days, 18:59:00	88.76	88.79	88.75		ordinary	ordinary	not preventable	father	35	31-50	married	married/a	high school/graduation	high school	employee	no	italian	italian	yes	one kid	3	88	88	88	CBP indication	no	not applicable
327	28434	2017-06-23	pugliese	pediatrics	pediatrics	2019-09-05	5	2019-12-01	borgia	catanzaro	male	2016-12-31		ps	urgent	3	346.90	19 days, 9:08:00				3 days, 18:59:00					ordinary	ordinary	not preventable	mother	44	31-50	married	married/a	high school/graduation	high school	housewife	no	italian	italian	yes	one kid	7	88	88	88	CBP not contactable	no	not applicable
328	28281	2017-06-23	pugliese	pediatrics	pediatrics	0-4	2	2019-12-01	tiriolo	catanzaro	male	2016-12-29		ps	urgent	2	75					3 days, 18:59:00	88.71	3 days, 15:44:00			ordinary	ordinary	not preventable	mother	29	18-30	married	married/a	high school/graduation	high school	employee/a	no	italian	italian	no	no	88	88	88	88	for a medical emergency	no	not applicable
329	28201	2017-06-23	pugliese	pediatrics	pediatrics	15-17	15	>12	tiriolo	catanzaro	female	2016-12-27		ps	urgent	18	049.9					88.91	03:31:00				ordinary	ordinary	not preventable	mother	42	31-50	married	married/a	none/primary/secondary school	secondary school	housewife	no	italian	italian	yes	one kid	11	88	88	88	for a medical emergency	no	not applicable
330	28200	2017-06-23	pugliese	pediatrics	pediatrics	0-4	.1	<1	botricello	catanzaro	male	2016-12-27	32 days, 18:09:00	ps	urgent	4	21 days, 12:08:00	32 days, 18:09:00				3 days, 15:44:00	3 days, 18:59:00	93.96			ordinary	ordinary	not preventable	mother	39	31-50	unmarried/divorced/widower/other	divorced/a divorziato/a	none/primary/secondary school	primary school	employee	no	italian	italian	yes	more kids	19	17	4	88	for a medical emergency	no	not applicable
331	20170	2017-08-28	pugliese	pediatrics surgery	pediatrics sur/oto	15-17	15	>12	satriano	catanzaro	male	2016-09-12	25 days, 3:09:00	pls	planned	1	25 days, 3:09:00					631					ordinary	ordinary	not preventable	father	56	51-65	married	married/a	high school/graduation	high school	employee	si	italian	italian	yes	one kid	26	88	88	88	CBP indication	no	not applicable
332	20154	2017-08-28	pugliese	pediatrics surgery	pediatrics sur/oto	2014-10-01	14	>12	fabrizia	vibo valentia	female	2016-09-12	22 days, 7:50:00	pls	planned	1	22 days, 7:50:00					1 day, 21:16:00					ordinary	ordinary	not preventable	altro											no	no	88	88	88	88	CBP indication	no	not applicable
333	20147	2017-08-28	pugliese	pediatrics surgery	pediatrics sur/oto	2019-09-05	5	2019-12-01	san giovanni in fiore	cosenza	male	2016-09-12	22 days, 23:01:00	pls	planned	1	22 days, 23:01:00					2 days, 5:41:00					ordinary	ordinary	not preventable	mother	36	31-50	married	married/a	none/primary/secondary school	secondary school	employee	no	italian	not italian	yes	one kid	14	88	88	88	for a medical emergency	no	not applicable
334	20132	2017-08-28	pugliese	pediatrics surgery	pediatrics sur/oto	0-4	1	<1	crotone	crotone	male	2016-09-11		ps	urgent	2	25 days, 8:20:00	25 days, 8:09:00				623					ordinary	ordinary	not preventable	father	57	51-65	married	married/a	none/primary/secondary school	primary school	self employed	no	italian	italian	no	no	88	88	88	88	CBP indication	no	not applicable
335	20103	2017-08-28	pugliese	pediatrics surgery	pediatrics sur/oto	2019-09-05	5	2019-12-01	pentone	catanzaro	male	2016-09-10	36 days, 9:40:00	ps	urgent	2	36 days, 9:40:00	825				865	3 days, 17:05:00	3 days, 21:54:00			ordinary	ordinary	not preventable	mother	39	31-50	married	married/a	none/primary/secondary school	secondary school	housewife	no	italian	italian	yes	one kid	7	88	88	88	for a medical emergency	no	not applicable
336	20106	2017-08-28	pugliese	pediatrics surgery	pediatrics sur/oto	2014-10-01	11	2019-12-01	girifalco	catanzaro	male	2016-09-10	25 days, 8:22:00	ps	urgent	2	25 days, 8:22:00					625	62.69				ordinary	ordinary	not preventable	mother	51	51-65	married	married/a	high school/graduation	high school	housewife	no	italian	italian	no	no	88	88	88	88	for a medical emergency	no	not applicable
337	20113	2017-08-28	pugliese	pediatrics surgery	pediatrics sur/oto	0-4	.5	<1	strongoli	crotone	male	2016-09-10	23 days, 8:00:00	ps	urgent	5	23 days, 8:00:00					46.80	1 day, 16:59:00	1 day, 23:09:00	96.71		ordinary	ordinary	not preventable	father	35	31-50	married	married/a	none/primary/secondary school	secondary school	employee	no	italian	italian	yes	one kid	1	88	88	88	for a medical emergency	no	not applicable
338	21047	2017-08-28	pugliese	pediatrics surgery	pediatrics sur/oto	2014-10-01	12	2019-12-01	cutro	crotone	male	2016-09-21		ps	urgent	7	22 days, 12:01:00					1 day, 23:01:00	2 days, 6:51:00				ordinary	ordinary	not preventable	mother	47	31-50	married	married/a	high school/graduation	high school	housewife	no	italian	italian	yes	more kids	25	21	88	88	for a medical emergency	no	not applicable
339	20849	2017-08-28	pugliese	pediatrics surgery	pediatrics sur/oto	2019-09-05	8	2019-12-01	catanzaro	catanzaro	male	2016-09-19	32 days, 21:00:00	ps	urgent	3	32 days, 21:00:00					3 days, 17:07:00					ordinary	ordinary	not preventable	mother	40	31-50	married	married/a	high school/graduation	high school	housewife	no	italian	italian	yes	one kid	18	88	88	88	for a medical emergency	no	not applicable
340	20840	2017-08-28	pugliese	pediatrics surgery	pediatrics sur/oto	2014-10-01	14	>12	settingiano	catanzaro	male	2016-09-19	25 days, 8:23:00	ps	urgent	2	25 days, 8:23:00					622					ordinary	ordinary	not preventable													more kids
341	20717	2017-08-28	pugliese	pediatrics surgery	pediatrics sur/oto	0-4	1	<1	chiaravalle centrale	catanzaro	male	2016-09-19	752.61	pls	planned	7	752.61	752.69	752.64			2 days, 16:42:00	2 days, 10:45:00	2 days, 16:49:00	2 days, 16:44:00		ordinary	ordinary	not preventable	mother	34	31-50	married	cohabitant	high school/graduation	high school	housewife	no	italian	italian	no	no	88	88	88	88	CBP indication	no	not applicable
342	20699	2017-08-28	pugliese	pediatrics surgery	pediatrics sur/oto	15-17	15	>12	crotone	crotone	male	2016-09-18	22 days, 12:00:00	ps	urgent	5	22 days, 12:00:00					470					ordinary	ordinary	not preventable	father	55	51-65	married	married/a	high school/graduation	high school	employee	no	italian	italian	yes	more kids	28	26	23	21	for a medical emergency	no	not applicable
343	20623	2017-08-28	pugliese	pediatrics surgery	pediatrics sur/oto	2014-10-01	13	>12	iodani	other region	male	2016-09-16	25 days, 8:22:00	ps	urgent	2	25 days, 8:22:00	25 days, 8:04:00				625	62.69				ordinary	ordinary	not preventable	mother	45	31-50	married	married/a	high school/graduation	high school	employee/a	no	italian	italian	yes	more kids	18	10	88	88	for a medical emergency	no	not applicable
344	20554	2017-08-28	pugliese	pediatrics surgery	pediatrics sur/oto	2014-10-01	14	>12	catanzaro	catanzaro	female	2016-09-16		ps	urgent	1	26 days, 1:05:00					3 days, 17:02:00					voluntary	voluntary/dead/other	not preventable	mother	48	31-50	married	married/a	high school/graduation	high school	employee	no	italian	italian	no	more kids	23	21	88	88	for a medical emergency	no	not applicable
345	24265	2017-07-24	pugliese	otolaryngology	pediatrics sur/oto	2019-09-05	6	2019-12-01	crotone	crotone	female	2016-11-03	19 days, 18:10:00	pls	planned	4	19 days, 18:10:00					283					ordinary	ordinary	not preventable	mother	40	31-50	married	married/a	high school/graduation	graduation	self employed	si	italian	italian	no	no	88	88	88	88	CBP indication	no	not applicable
346	24742	2017-07-24	pugliese	otolaryngology	pediatrics sur/oto	2014-10-01	11	2019-12-01	cetraro	cosenza	male	2016-11-09	16 days, 5:10:00	pls	planned	16	16 days, 5:10:00					4 days, 3:23:00					ordinary	ordinary	not preventable	mother	41	31-50	married	married/a	high school/graduation	high school	employee	no	italian	italian	yes	more kids	8	8	88	88	CBP indication	no	not applicable
347	25399	2017-07-24	pugliese	otolaryngology	pediatrics sur/oto	2014-10-01	12	2019-12-01	crotone	crotone	female	2016-11-15	36 days, 10:11:00	ps	urgent	6	36 days, 10:11:00					4 days, 3:21:00	4 days, 3:23:00				ordinary	ordinary	not preventable	father	49	31-50	married	married/a	high school/graduation	high school	employee/a	no	italian	italian	yes	one kid	11	88	88	88	for a medical emergency	no	not applicable
348	25826	2017-07-24	pugliese	otolaryngology	pediatrics sur/oto	15-17	17	>12	montepaone	catanzaro	female	2016-11-22		ps	urgent	7	V641					4 days, 3:21:00	4 days, 3:23:00				ordinary	ordinary	not preventable	mother	45	31-50	married	married/a	high school/graduation	high school	employee/a	no	italian	italian	yes	one kid	15	88	88	88	for a medical emergency	no	not applicable
349	22764	2017-07-24	pugliese	otolaryngology	pediatrics sur/oto	2014-10-01	12	2019-12-01	cotronei	crotone	female	2016-10-13	475	ps	urgent	6	475					280					ordinary	ordinary	not preventable	mother	40	31-50	married	married/a	none/primary/secondary school	secondary school	employee	si	italian	italian	yes	more kids	19	4	88	88	for a medical emergency	no	not applicable
350	22769	2017-07-24	pugliese	otolaryngology	pediatrics sur/oto	2014-10-01	12	2019-12-01	catanzaro	catanzaro	male	2016-10-14	19 days, 18:12:00	pls	planned	1	19 days, 18:12:00					286					ordinary	ordinary	not preventable	mother	37	31-50	married	married/a	none/primary/secondary school	secondary school	self employed	no	italian	italian	yes	more kids	14	9	88	88	CBP indication	no	not applicable
351	23546	2017-07-24	pugliese	otolaryngology	pediatrics sur/oto	15-17	17	>12	castellabate	other region	female	2016-10-19		ps	urgent	13	470	19 days, 22:00:00				215	216				ordinary	ordinary	not preventable	mother	55	51-65	married	married/a	high school/graduation	high school	employee	no	italian	italian	yes	more kids	32	28	88	88	CBP indication	no	not applicable
352	19618	2017-07-24	pugliese	otolaryngology	pediatrics sur/oto	2019-09-05	6	2019-12-01	petilia policastro	crotone	female	2016-09-03	19 days, 18:10:00	pls	planned	6	19 days, 18:10:00					283					ordinary	ordinary	not preventable	mother	30	18-30	married	married/a	high school/graduation	high school	housewife	no	italian	italian	yes	one kid	4	88	88	88	CBP indication	no	not applicable
353	19956	2017-07-24	pugliese	otolaryngology	pediatrics sur/oto	2014-10-01	11	2019-12-01	catanzaro	catanzaro	female	2016-09-08	19 days, 15:08:00	pls	planned	4	19 days, 15:08:00	470				222	215				ordinary	ordinary	not preventable	mother	49	31-50	married	married/a	high school/graduation	graduation	employee	si	italian	italian	yes	one kid	21	88	88	88	CBP indication	no	not applicable
354	21632	2017-07-24	pugliese	otolaryngology	pediatrics sur/oto	0-4	4	2019-12-01	mesoraca	crotone	male	2016-09-29	19 days, 18:10:00	pls	planned	6	19 days, 18:10:00					283					ordinary	ordinary	not preventable	mother	32	31-50	married	married/a	none/primary/secondary school	secondary school	housewife	no	italian	italian	yes	one kid	1	88	88	88	CBP indication	no	not applicable
355	21640	2017-07-24	pugliese	otolaryngology	pediatrics sur/oto	0-4	3	2019-12-01	catanzaro	catanzaro	male	2016-09-29	19 days, 18:10:00	pls	planned	11	19 days, 18:10:00					283					ordinary	ordinary	not preventable	mother			married	married/a	high school/graduation	high school	housewife	no	italian	italian	no	no	88	88	88	88	CBP indication	no	not applicable
356	27018	2017-07-24	pugliese	otolaryngology	pediatrics sur/oto	15-17	15	>12	triolo	catanzaro	female	2016-12-09	9 days, 19:09:00	pls	planned	1	9 days, 19:09:00					21:30:00					ordinary	ordinary	not preventable	mother	44	31-50	married	married/a	high school/graduation	high school	housewife	no	italian	italian	no	no	88	88	88	88	CBP indication	no	not applicable
357	18004	2017-12-21	pugliese	pediatrics surgery	pediatrics sur/oto	2019-09-05	7	2019-12-01	bologna	other region	male	2016-08-08	22 days, 13:00:00	ps	urgent	5	22 days, 12:00:00					1 day, 23:01:00					ordinary	ordinary	not preventable	mother	29	18-30	married	cohabitant	high school/graduation	high school	employee	no	italian	italian	yes	one kid	1	88	88	88	for a medical emergency	no	not applicable
358	21746	2017-09-06	pugliese	pediatrics surgery	pediatrics sur/oto	2014-10-01	12	2019-12-01	sellia marina	catanzaro	male	2016-09-30		ps	urgent	3	25 days, 8:22:00	608.86				2 days, 15:52:00					ordinary	ordinary	not preventable	mother	37	31-50	married	married/a	high school/graduation	high school	housewife	no	italian	italian	no	no	88	88	88	88	for a medical emergency	no	not applicable
359	21826	2017-09-06	pugliese	pediatrics surgery	pediatrics sur/oto	2014-10-01	13	>12	catanzaro	catanzaro	female	2016-09-30	541	ps	urgent	1	541					3 days, 17:02:00					ordinary	ordinary	not preventable	mother	54	51-65	married	married/a	none/primary/secondary school	secondary school	employee	no	italian	italian	no	no	88	88	88	88	for a medical emergency	no	not applicable
360	21709	2017-09-06	pugliese	pediatrics surgery	pediatrics sur/oto	2019-09-05	5	2019-12-01	catanzaro	catanzaro	male	2016-09-30	752.61	pls	planned	3	752.61					2 days, 10:45:00					ordinary	ordinary	not preventable	father	43	31-50	married	married/a	high school/graduation	high school	commerciante	no	italian	not italian	no	no	88	88	88	88	CBP indication	no	not applicable
361	21491	2017-09-06	pugliese	pediatrics surgery	pediatrics sur/oto	15-17	17	>12	botricello	catanzaro	male	2016-09-27		ps	urgent	9	22 days, 12:01:00					1 day, 23:01:00	2 days, 6:51:00				ordinary	ordinary	not preventable	father	60	51-65	married	married/a	none/primary/secondary school	secondary school	retired	no	italian	italian	yes	more kids	25	30	88	88	for a medical emergency	no	not applicable
362	21221	2017-09-06	pugliese	pediatrics surgery	pediatrics sur/oto	0-4	4	2019-12-01	lamezia terme	catanzaro	female	2016-09-23	32 days, 21:00:00	ps	urgent	3	32 days, 21:00:00	32 days, 12:09:00	23 days, 8:39:00			3 days, 17:07:00					ordinary	ordinary	not preventable	mother	31	31-50	married	married/a	high school/graduation	high school	housewife	no	italian	italian	yes	one kid	11	88	88	88	CBP indication	no	not applicable
363	22039	2017-09-06	pugliese	pediatrics surgery	pediatrics sur/oto	15-17	16	>12	sersale	catanzaro	male	2016-10-04		ps	urgent	6	540					2 days, 6:10:00					ordinary	ordinary	not preventable	father	52	51-65	married	married/a	none/primary/secondary school	secondary school	self employed	no	italian	italian	no	no	88	88	88	88	for a medical emergency	no	not applicable
364	22041	2017-09-06	pugliese	pediatrics surgery	pediatrics sur/oto	2014-10-01	10	2019-12-01	petronà	catanzaro	male	2016-10-04		ps	urgent	6	22 days, 12:09:00					470					ordinary	ordinary	not preventable													more kids
365	21969	2017-09-06	pugliese	pediatrics surgery	pediatrics sur/oto	15-17	17	>12	tropea	vibo valentia	female	2016-10-03	32 days, 21:00:00	ps	urgent	1	32 days, 21:00:00					3 days, 17:07:00					ordinary	ordinary	not preventable	mother	37	31-50	married	married/a	none/primary/secondary school	secondary school	unemployed	no	not italian	not italian	no	no	88	88	88	88	CBP not contactable	no	not applicable
366	21967	2017-09-06	pugliese	pediatrics surgery	pediatrics sur/oto	15-17	17	>12	gizzeria	catanzaro	male	2016-10-03	578	ps	urgent	7	578					1 day, 21:13:00	1 day, 4:00:00				ordinary	ordinary	not preventable	mother	39	31-50	married	married/a	none/primary/secondary school	secondary school	housewife	no	not italian	not italian	no	no	88	88	88	88	for a medical emergency	no	not applicable
367	21822	2017-09-06	pugliese	pediatrics surgery	pediatrics sur/oto	2014-10-01	12	2019-12-01	tiriolo	catanzaro	female	2016-10-03	32 days, 21:00:00	ps	urgent	8	25 days, 20:05:00	220				2 days, 17:29:00	65.62	65.89			ordinary	ordinary	not preventable	mother	40	31-50	married	married/a	none/primary/secondary school	secondary school	housewife	no	italian	italian	yes	one kid	20	88	88	88	for a medical emergency	no	not applicable
368	22754	2017-09-06	pugliese	pediatrics surgery	pediatrics sur/oto	2014-10-01	12	2019-12-01	crotone	crotone	male	2016-10-13	605	ps	urgent	2	605					2 days, 16:19:00					ordinary	ordinary	not preventable	mother	41	31-50	married	married/a	high school/graduation	high school	housewife	no	italian	italian	yes	one kid	23	88	88	88	CBP indication	no	not applicable
369	22733	2017-09-06	pugliese	pediatrics surgery	pediatrics sur/oto	15-17	17	>12	catanzaro	catanzaro	male	2016-10-13	25 days, 8:24:00	ps	urgent	1	25 days, 8:24:00					63.99					voluntary	voluntary/dead/other	not preventable													more kids
370	22756	2017-09-06	pugliese	pediatrics surgery	pediatrics sur/oto	2014-10-01	12	2019-12-01	petronà	catanzaro	male	2016-10-13	32 days, 21:00:00	ps	urgent	1	32 days, 21:00:00										voluntary	voluntary/dead/other	not preventable	father	45	31-50	married	married/a	high school/graduation	graduation	employee	no	italian	italian	yes	more kids	11	5	88	88	for a medical emergency	no	not applicable
371	22757	2017-09-06	pugliese	pediatrics surgery	pediatrics sur/oto	15-17	17	>12	catanzaro	catanzaro	male	2016-10-13	32 days, 21:00:00	ps	urgent	6	22 days, 12:00:00	25 days, 14:05:00				1 day, 23:01:00					ordinary	ordinary	not preventable	mother	53	51-65	married	married/a	high school/graduation	high school	employee	no	italian	italian	yes	one kid	23	88	88	88	for a medical emergency	no	not applicable
372	22578	2017-09-06	pugliese	pediatrics surgery	pediatrics sur/oto	15-17	17	>12	rocca di neto	crotone	female	2016-10-12	938	ps	urgent	1	938										voluntary	voluntary/dead/other	not preventable	mother	48	31-50	married	married/a	none/primary/secondary school	secondary school	employee	no	not italian	italian	yes	one kid	26	88	88	88	for a medical emergency	no	not applicable
373	22571	2017-09-06	pugliese	pediatrics surgery	pediatrics sur/oto	2014-10-01	11	2019-12-01	fabrizia	vibo valentia	male	2016-10-11	19 days, 0:04:00	ps	urgent	1	604	19 days, 0:04:00				2 days, 14:19:00					voluntary	voluntary/dead/other	not preventable	mother	38	31-50	unmarried/divorced/widower/other	divorced/a divorziato/a	high school/graduation	high school	employee	no	italian	italian	yes	more kids	14	11	88	88	CBP indication	no	not applicable
374	22282	2017-09-06	pugliese	pediatrics surgery	pediatrics sur/oto	2019-09-05	6	2019-12-01	fabrizia	vibo valentia	female	2016-10-07		ps	urgent	6	22 days, 12:01:00					1 day, 23:01:00	2 days, 6:51:00				ordinary	ordinary	not preventable	mother	31	31-50	married	married/a	high school/graduation	high school	housewife	no	italian	italian	yes	one kid	1	88	88	88	for a medical emergency	no	not applicable
375	22232	2017-09-06	pugliese	pediatrics surgery	pediatrics sur/oto	0-4	2	2019-12-01	pianopoli	catanzaro	male	2016-10-07	24 days, 23:01:00	pls	planned	3	24 days, 23:01:00					24 days, 8:05:00					ordinary	ordinary	not preventable	mother	31	31-50	married	married/a	high school/graduation	graduation	unemployed	no	italian	italian	no	no	88	88	88	88	CBP indication	no	not applicable
376	22228	2017-09-06	pugliese	pediatrics surgery	pediatrics sur/oto	0-4	1	<1	giovinazzo	other region	male	2016-10-07	752.61	pls	planned	3	752.61	41 days, 14:01:00				2 days, 10:48:00					ordinary	ordinary	not preventable	mother	43	31-50	married	married/a	high school/graduation	graduation	employee	si	italian	italian	yes	one kid	2	88	88	88	CBP indication	no	not applicable
377	23309	2017-09-06	pugliese	pediatrics surgery	pediatrics sur/oto	0-4	4	2019-12-01	nardodipace	vibo valentia	female	2016-10-20	8 days, 19:04:00	ps	urgent	7	8 days, 19:04:00					1 day, 21:42:00					ordinary	ordinary	not preventable	mother	43	31-50	married	married/a	high school/graduation	high school	housewife	no	italian	italian	yes	more kids	2	9	88	88	for a medical emergency	no	not applicable
378	23287	2017-09-06	pugliese	pediatrics surgery	pediatrics sur/oto	2014-10-01	11	2019-12-01	crotone	crotone	male	2016-10-20	22 days, 12:00:00	ps	urgent	4	22 days, 12:00:00					1 day, 23:01:00					ordinary	ordinary	not preventable	father	53	51-65	unmarried/divorced/widower/other	divorced/a divorziato/a	high school/graduation	high school	employee/a	no	italian	italian	no	no	88	88	88	88	CBP indication	no	not applicable
379	22889	2017-09-06	pugliese	pediatrics surgery	pediatrics sur/oto	2014-10-01	14	>12	gerocarne	vibo valentia	female	2016-10-16	32 days, 21:00:00	ps	urgent	3	32 days, 21:00:00					3 days, 17:02:00					ordinary	ordinary	not preventable	father	46	31-50	married	married/a	high school/graduation	high school	employee	no	italian	italian	yes	one kid	20	88	88	88	CBP indication	no	not applicable
380	22870	2017-09-06	pugliese	pediatrics surgery	pediatrics sur/oto	2014-10-01	10	2019-12-01	botricello	catanzaro	male	2016-10-15	32 days, 21:00:00	ps	urgent	5	22 days, 12:09:00					470					ordinary	ordinary	not preventable													more kids
381	23779	2017-09-06	pugliese	pediatrics surgery	pediatrics sur/oto	15-17	16	>12	catanzaro	catanzaro	female	2016-10-26	32 days, 21:00:00	ps	urgent	3	32 days, 21:00:00	26 days, 1:05:00				3 days, 17:07:00					ordinary	ordinary	not preventable	mother	54	51-65	married	married/a	none/primary/secondary school	secondary school	housewife	no	italian	italian	yes	more kids	28	23	88	88	for a medical emergency	no	not applicable
382	23650	2017-09-06	pugliese	pediatrics surgery	pediatrics sur/oto	2014-10-01	12	2019-12-01	sellia marina	catanzaro	male	2016-10-25	32 days, 21:00:00	ps	urgent	2	32 days, 21:00:00	26 days, 1:05:00				3 days, 17:07:00					ordinary	ordinary	not preventable													more kids
383	23590	2017-09-06	pugliese	pediatrics surgery	pediatrics sur/oto	2019-09-05	8	2019-12-01	andali	catanzaro	female	2016-10-25	32 days, 21:00:00	ps	urgent	1	32 days, 21:00:00										voluntary	voluntary/dead/other	not preventable	mother	35	31-50	married	married/a	high school/graduation	high school	employee/a	no	italian	italian	yes	one kid	4	88	88	88	CBP not contactable	no	not applicable
384	23582	2017-09-06	pugliese	pediatrics surgery	pediatrics sur/oto	2014-10-01	11	2019-12-01	maida	catanzaro	female	2016-10-24	32 days, 21:00:00	ps	urgent	3	32 days, 21:00:00					3 days, 17:07:00					ordinary	ordinary	not preventable	mother	44	31-50	married	married/a	high school/graduation	high school	employee	no	italian	italian	yes	more kids	9	6	88	88	for a medical emergency	no	not applicable
385	23439	2017-09-06	pugliese	pediatrics surgery	pediatrics sur/oto	2019-09-05	6	2019-12-01	crotone	crotone	male	2016-10-23	32 days, 21:00:00	ps	urgent	4	22 days, 12:09:00					1 day, 23:01:00					ordinary	ordinary	not preventable													more kids
386	23436	2017-09-06	pugliese	pediatrics surgery	pediatrics sur/oto	2019-09-05	8	2019-12-01	marcellinara	catanzaro	female	2016-10-23	32 days, 21:00:00	ps	urgent	2	32 days, 21:00:00					3 days, 17:05:00					ordinary	ordinary	not preventable	mother	39	31-50	married	married/a	high school/graduation	graduation	employee	si	italian	italian	yes	one kid	10	88	88	88	CBP indication	no	not applicable
387	23444	2017-09-06	pugliese	pediatrics surgery	pediatrics sur/oto	0-4	1	<1	catanzaro	catanzaro	male	2016-10-23	35 days, 10:00:00	ps	urgent	1	35 days, 10:00:00										voluntary	voluntary/dead/other	not preventable	mother	35	31-50	married	married/a	high school/graduation	high school	employee	no	italian	italian	no	no	88	88	88	88	for a medical emergency	no	not applicable
388	24090	2017-09-06	pugliese	pediatrics surgery	pediatrics sur/oto	2014-10-01	12	2019-12-01	catanzaro	catanzaro	female	2016-10-31	22 days, 12:09:00	ps	urgent	4	22 days, 12:09:00					22 days, 12:09:00					ordinary	ordinary	not preventable													more kids
389	24124	2017-09-06	pugliese	pediatrics surgery	pediatrics sur/oto	0-4	3	2019-12-01	catanzaro	catanzaro	male	2016-10-31	32 days, 21:00:00	ps	urgent	4	22 days, 12:09:00					470					ordinary	ordinary	not preventable	mother	41	31-50	married	married/a	high school/graduation	high school	self employed	no	italian	italian	yes	more kids	9	7	88	88	for a medical emergency	no	not applicable
390	23979	2017-09-06	pugliese	pediatrics surgery	pediatrics sur/oto	15-17	16	>12	cirò marina	crotone	male	2016-10-29	32 days, 21:00:00	ps	urgent	4	32 days, 21:00:00					3 days, 17:07:00					ordinary	ordinary	not preventable	father	46	31-50	married	married/a	none/primary/secondary school	secondary school	self employed	no	italian	italian	yes	more kids	12	7	88	88	for a medical emergency	no	not applicable
391	24407	2017-09-06	pugliese	pediatrics surgery	pediatrics sur/oto	0-4	3	2019-12-01	sersale	catanzaro	female	2016-11-04	32 days, 21:00:00	ps	urgent	2	32 days, 21:00:00					3 days, 17:07:00					ordinary	ordinary	not preventable	mother	48	31-50	married	married/a	none/primary/secondary school	secondary school	housewife	no	italian	italian	yes	more kids	29	24	88	88	CBP indication	no	not applicable
392	24568	2017-09-08	pugliese	pediatrics surgery	pediatrics sur/oto	15-17	15	>12	catanzaro	catanzaro	male	2016-11-07	35 days, 20:04:00	ps	urgent	4	35 days, 20:04:00					3 days, 17:05:00					ordinary	ordinary	not preventable	mother	46	31-50	married	married/a	none/primary/secondary school	secondary school	housewife	no	italian	italian	yes	one kid	21	88	88	88	for a medical emergency	no	not applicable
393	26878	2017-09-08	pugliese	pediatrics surgery	pediatrics sur/oto	2019-09-05	6	2019-12-01	ricadi	vibo valentia	male	2016-12-06	560.89	altro	urgent	2	560.89	23 days, 8:59:00				4 days, 0:38:00					ordinary	ordinary	not preventable	mother	30	18-30	married	married/a	high school/graduation	high school	housewife	no	italian	italian	yes	more kids	3	2	88	88	other	no	not applicable
394	24444	2017-09-08	pugliese	pediatrics surgery	pediatrics sur/oto	2019-09-05	9	2019-12-01	catanzaro	catanzaro	male	2016-11-06	32 days, 21:00:00	ps	urgent	2	23 days, 8:39:00					4 days, 0:38:00					ordinary	ordinary	not preventable	mother	48	31-50	married	married/a	none/primary/secondary school	secondary school	employee	no	italian	italian	yes	one kid	18	88	88	88	for a medical emergency	no	not applicable
395	24402	2017-09-08	pugliese	pediatrics surgery	pediatrics sur/oto	2014-10-01	14	>12	santa caterina dello ionio	catanzaro	female	2016-11-04	32 days, 21:00:00	ps	urgent	2	32 days, 21:00:00					3 days, 17:05:00					ordinary	ordinary	not preventable	mother	44	31-50	married	married/a	none/primary/secondary school	secondary school	self employed	no	italian	italian	no	no	88	88	88	88	CBP indication	no	not applicable
396	26680	2017-09-08	pugliese	pediatrics surgery	pediatrics sur/oto	2014-10-01	11	2019-12-01	cerva	catanzaro	male	2016-12-04	605	ps	urgent	1	605	607.89				640					ordinary	ordinary	not preventable	mother	48	31-50	married	married/a	none/primary/secondary school	secondary school	commerciante	no	italian	italian	yes	one kid	5	88	88	88	for a medical emergency	no	not applicable
397	26683	2017-09-08	pugliese	pediatrics surgery	pediatrics sur/oto	2014-10-01	10	2019-12-01	lamezia terme	catanzaro	male	2016-12-04	25 days, 8:08:00	ps	urgent	2	25 days, 8:08:00										ordinary	ordinary	not preventable	father	47	31-50	married	married/a	high school/graduation	high school	commerciante	no	italian	italian	yes	one kid	21	88	88	88	other	no	not applicable
398	24409	2017-09-08	pugliese	pediatrics surgery	pediatrics sur/oto	2019-09-05	5	2019-12-01	capistrano	vibo valentia	male	2016-11-04	32 days, 21:00:00	ps	urgent	3	32 days, 21:00:00	23 days, 8:39:00				3 days, 17:07:00					ordinary	ordinary	not preventable	mother	42	31-50	married	married/a	high school/graduation	high school	housewife	no	italian	italian	yes	one kid	12	88	88	88	CBP not contactable	no	not applicable
399	26547	2017-09-08	pugliese	pediatrics surgery	pediatrics sur/oto	2014-10-01	10	2019-12-01	san mauro marchesato	crotone	female	2016-12-02	32 days, 21:00:00	ps	urgent	3	32 days, 21:00:00										ordinary	ordinary	not preventable	mother	33	31-50	married	married/a	none/primary/secondary school	secondary school	housewife	no	italian	italian	no	no	88	88	88	88	CBP not contactable	no	not applicable
400	24220	2017-09-08	pugliese	pediatrics surgery	pediatrics sur/oto	2014-10-01	14	>12	curinga	catanzaro	male	2016-11-02	32 days, 21:00:00	ps	urgent	5	22 days, 12:09:00					1 day, 23:01:00					ordinary	ordinary	not preventable	mother	44	31-50	married	married/a	high school/graduation	high school	commerciante	no	italian	italian	yes	one kid	14	88	88	88	CBP indication	no	not applicable
401	24988	2017-09-08	pugliese	pediatrics surgery	pediatrics sur/oto	2014-10-01	14	>12	crotone	crotone	male	2016-11-12	32 days, 21:00:00	ps	urgent	5	22 days, 12:09:00					470					ordinary	ordinary	not preventable	mother	49	31-50	married	married/a	high school/graduation	graduation	employee	no	italian	italian	no	no	88	88	88	88	for a medical emergency	no	not applicable
402	25047	2017-09-08	pugliese	pediatrics surgery	pediatrics sur/oto	2014-10-01	13	>12	cirò marina	crotone	male	2016-11-12	38 days, 23:01:00	ps	urgent	2	38 days, 23:01:00					4 days, 2:02:00					ordinary	ordinary	not preventable	father	42	31-50	married	married/a	high school/graduation	high school	unemployed	no	italian	italian	yes	one kid	10	88	88	88	for a medical emergency	no	not applicable
403	25006	2017-09-08	pugliese	pediatrics surgery	pediatrics sur/oto	2014-10-01	10	2019-12-01	catanzaro	catanzaro	male	2016-11-12	32 days, 21:00:00	ps	urgent	2	23 days, 8:39:00					4 days, 0:38:00					ordinary	ordinary	not preventable	father	57	51-65	married	married/a	high school/graduation	high school	employee	no	italian	italian	yes	one kid	12	88	88	88	for a medical emergency	no	not applicable
404	24996	2017-09-08	pugliese	pediatrics surgery	pediatrics sur/oto	2019-09-05	8	2019-12-01	crotone	crotone	male	2016-11-12	32 days, 21:00:00	ps	urgent	2	32 days, 19:03:00					3 days, 17:05:00					ordinary	ordinary	not preventable	altro											no	no	88	88	88	88	for a medical emergency	no	not applicable
405	24849	2017-09-08	pugliese	pediatrics surgery	pediatrics sur/oto	15-17	15	>12	catanzaro	catanzaro	female	2016-11-10	22 days, 12:09:00	ps	urgent	4	22 days, 12:09:00					22 days, 12:09:00					ordinary	ordinary	not preventable													more kids
406	24788	2017-09-08	pugliese	pediatrics surgery	pediatrics sur/oto	2019-09-05	9	2019-12-01	isola di capo rizzuto	crotone	male	2016-11-10	22 days, 12:09:00	ps	urgent	4	22 days, 12:09:00					1 day, 23:01:00					ordinary	ordinary	not preventable	father	45	31-50	married	married/a	none/primary/secondary school	secondary school	commerciante	no	italian	italian	yes	more kids	13	4	88	88	for a medical emergency	no	not applicable
407	24686	2017-09-08	pugliese	pediatrics surgery	pediatrics sur/oto	0-4	3	2019-12-01	crotone	crotone	male	2016-11-08	38 days, 23:01:00	ps	urgent	2	38 days, 23:01:00					4 days, 2:02:00					ordinary	ordinary	not preventable	mother	45	31-50	married	married/a	high school/graduation	graduation	employee	no	italian	italian	yes	one kid	6	88	88	88	for a medical emergency	no	not applicable
408	25361	2017-09-08	pugliese	pediatrics surgery	pediatrics sur/oto	2014-10-01	11	2019-12-01	curinga	catanzaro	female	2016-11-16	22 days, 12:00:00	ps	urgent	5	22 days, 12:00:00					1 day, 23:01:00					ordinary	ordinary	not preventable	father	50	31-50	married	married/a	high school/graduation	high school	employee/a	no	italian	italian	yes	one kid	16	88	88	88	for a medical emergency	no	not applicable
409	25250	2017-09-08	pugliese	pediatrics surgery	pediatrics sur/oto	2014-10-01	14	>12	belcastro	catanzaro	male	2016-11-15	32 days, 21:00:00	ps	urgent	4	32 days, 21:00:00	23 days, 8:39:00				3 days, 17:05:00	4 days, 0:39:00				ordinary	ordinary	not preventable	mother	34	31-50	married	married/a	none/primary/secondary school	secondary school	commerciante	no	italian	italian	yes	more kids	16	12	11	9	CBP indication	no	not applicable
410	26467	2017-09-08	pugliese	pediatrics surgery	pediatrics sur/oto	2014-10-01	13	>12	catanzaro	catanzaro	female	2016-11-30	32 days, 21:00:00	ps	urgent	2	26 days, 1:03:00										ordinary	ordinary	not preventable	father	45	31-50	married	married/a	none/primary/secondary school	secondary school	unemployed	no	italian	italian	yes	one kid	18	88	88	88	CBP indication	no	not applicable
411	26472	2017-09-08	pugliese	pediatrics surgery	pediatrics sur/oto	2019-09-05	9	2019-12-01	botricello	catanzaro	female	2016-11-30	32 days, 21:00:00	ps	urgent	5	22 days, 12:09:00					470					ordinary	ordinary	not preventable	mother	34	31-50	married	married/a	none/primary/secondary school	secondary school	housewife	no	italian	italian	yes	more kids	3	7	88	88	CBP not contactable	no	not applicable
412	26470	2017-09-08	pugliese	pediatrics surgery	pediatrics sur/oto	2019-09-05	6	2019-12-01	borgia	catanzaro	female	2016-11-30	938	ps	urgent	2	938										ordinary	ordinary	not preventable	mother	32	31-50	married	married/a	high school/graduation	high school	housewife	no	italian	italian	yes	one kid	5	88	88	88	for a medical emergency	no	not applicable
413	26151	2017-09-08	pugliese	pediatrics surgery	pediatrics sur/oto	2014-10-01	13	>12	crotone	crotone	male	2016-11-27	22 days, 12:09:00	ps	urgent	5	22 days, 12:09:00					470					ordinary	ordinary	not preventable													more kids
414	26105	2017-09-08	pugliese	pediatrics surgery	pediatrics sur/oto	0-4	2	2019-12-01	montepaone	catanzaro	male	2016-11-26	32 days, 21:00:00	ps	urgent	1	23 days, 8:09:00					4 days, 0:38:00					voluntary	voluntary/dead/other	not preventable													more kids
415	26010	2017-09-08	pugliese	pediatrics surgery	pediatrics sur/oto	0-4	3	2019-12-01	stalettì	catanzaro	male	2016-11-24	873.64	ps	urgent	2	873.64					1 day, 1:51:00	1 day, 1:59:00				ordinary	ordinary	not preventable													more kids
416	3325	2017-09-25	pugliese	pediatrics	pediatrics	0-4	1	<1	borgia	catanzaro	female	2016-02-07	32 days, 12:39:00	ps	urgent	6	32 days, 12:39:00	10 days, 11:02:00	11 days, 12:02:00			39.93	4 days, 3:18:00	3 days, 17:14:00			voluntary	voluntary/dead/other	preventable													more kids
417	3330	2017-09-25	pugliese	pediatrics	pediatrics	0-4	.2	<1	catanzaro	catanzaro	male	2016-02-07	19 days, 10:19:00	ps	urgent	7	19 days, 10:00:00	518.82	32 days, 18:09:00			3 days, 15:44:00	96.70	93.94			ordinary	ordinary	preventable	mother	41	31-50	married	married/a	none/primary/secondary school	primary school	housewife	no	not italian	not italian	yes	one kid	2	88	88	88	for a medical emergency	no	not applicable
418	3326	2017-09-25	pugliese	pediatrics	pediatrics	0-4	3	2019-12-01	brognaturo	vibo valentia	female	2016-02-07		ps	urgent	2	486										ordinary	ordinary	preventable	mother	32	31-50	married	married/a	high school/graduation	high school	housewife	no	italian	italian	yes	one kid	7	88	88	88	for a medical emergency	no	not applicable
419	3663	2017-09-25	pugliese	pediatrics	pediatrics	2019-09-05	6	2019-12-01	corigliano calabro	cosenza	male	2016-02-06		ps	urgent	3	19 days, 10:00:00	087.9				4 days, 3:18:00	39.93	4 days, 3:29:00			ordinary	ordinary	preventable	mother	35	31-50	married	married/a	high school/graduation	high school	employee	no	italian	italian	yes	one kid	4	88	88	88	for a medical emergency	no	not applicable
420	3555	2017-09-25	pugliese	pediatrics	pediatrics	0-4	1	<1	borgia	catanzaro	female	2016-02-06		ps	urgent	3	15 days, 22:09:00	19 days, 10:00:00	460			3 days, 15:44:00	93.94	4 days, 3:29:00			ordinary	ordinary	preventable	mother	35	31-50	married	married/a	none/primary/secondary school	secondary school	housewife	no	italian	italian	yes	one kid	5	88	88	88	for a medical emergency	no	not applicable
421	3319	2017-09-25	pugliese	pediatrics	pediatrics	0-4	2	2019-12-01	sellia marina	catanzaro	female	2016-02-06		ps	urgent	4	486					3 days, 15:44:00	39.93	4 days, 3:29:00			ordinary	ordinary	preventable	mother	33	31-50	married	married/a	none/primary/secondary school	secondary school	housewife	no	italian	italian	yes	more kids	10	6	88	88	CBP not contactable	no	not applicable
422	3322	2017-09-25	pugliese	pediatrics	pediatrics	0-4	.2	<1	nocera tirinese	catanzaro	male	2016-02-06	19 days, 10:00:00	ps	urgent	4	19 days, 10:00:00	518.82	32 days, 18:09:00			93.96	93.94				ordinary	ordinary	preventable	mother	35	31-50	married	married/a	high school/graduation	high school	employee/a	no	italian	italian	no	no	88	88	88	88	for a medical emergency	no	not applicable
423	3289	2017-09-25	pugliese	pediatrics	pediatrics	0-4	4	2019-12-01	catanzaro	catanzaro	male	2016-02-06		ps	urgent	2	19 days, 9:08:00	19 days, 10:00:00	11 days, 12:51:00			3 days, 15:44:00	39.93	4 days, 3:18:00			ordinary	ordinary	preventable	mother	33	31-50			high school/graduation	high school	employee	no	italian	italian	no	no	88	88	88	88	for a medical emergency	no	not applicable
424	3282	2017-09-25	pugliese	pediatrics	pediatrics	0-4	.5	<1	davoli	catanzaro	female	2016-02-05	19 days, 10:00:00	ps	urgent	11	19 days, 10:00:00	518.82	32 days, 18:09:00			3 days, 15:44:00	96.70	39.93			ordinary	ordinary	preventable	mother	36	31-50	married	married/a	high school/graduation	high school	housewife	no	italian	italian	yes	one kid	6	88	88	88	for a medical emergency	no	not applicable
425	3269	2017-09-25	pugliese	pediatrics	pediatrics	2019-09-05	5	2019-12-01	catanzaro	catanzaro	female	2016-02-05	493.90	ps	urgent	6	493.90	518.82	32 days, 18:09:00			3 days, 15:44:00	39.93	93.96	93.94		ordinary	ordinary	preventable	mother	24	18-30	married	married/a	none/primary/secondary school	secondary school	unemployed	no	italian	italian	yes	one kid	1	88	88	88	for a medical emergency	no	not applicable
426	3271	2017-09-25	pugliese	pediatrics	pediatrics	0-4	1	<1	catanzaro	catanzaro	male	2016-02-05	19 days, 10:00:00	ps	urgent	10	19 days, 10:00:00	518.82	32 days, 18:09:00			39.93	4 days, 3:18:00	4 days, 3:29:00	93.96		ordinary	ordinary	preventable	mother	26	18-30	married	married/a	high school/graduation	graduation	employee	no	italian	italian	no	no	88	88	88	88	CBP indication	no	not applicable
427	3280	2017-09-25	pugliese	pediatrics	pediatrics	0-4	2	2019-12-01	magisano	catanzaro	male	2016-02-05	486	ps	urgent	5	486	32 days, 18:09:00				3 days, 15:44:00	39.93	93.96			ordinary	ordinary	preventable	father	25	18-30	married	married/a	none/primary/secondary school	secondary school	unemployed	no	italian	not italian	yes	one kid	5	88	88	88	for a medical emergency	no	not applicable
428	3676	2017-09-25	pugliese	pediatrics	pediatrics	2019-09-05	5	2019-12-01	crotone	crotone	female	2016-02-05	32 days, 18:09:00	ps	urgent	4	518.96	32 days, 18:09:00	15 days, 10:00:00	11 days, 13:05:00		93.96	39.93				ordinary	ordinary	not preventable	mother	29	18-30	married	married/a	high school/graduation	high school	commerciante	no	italian	italian	no	no	88	88	88	88	for a medical emergency	no	not applicable
429	3270	2017-09-25	pugliese	pediatrics	pediatrics	0-4	1	<1	davoli	catanzaro	male	2016-02-05	19 days, 10:00:00	ps	urgent	3	19 days, 10:00:00	32 days, 18:09:00	11 days, 18:49:00			3 days, 15:44:00	93.96	39.93			ordinary	ordinary	preventable	mother	36	31-50	married	married/a	high school/graduation	high school	housewife	no	italian	italian	yes	one kid	4	88	88	88	CBP indication	no	not applicable
430	3274	2017-09-25	pugliese	pediatrics	pediatrics	0-4	2	2019-12-01	catanzaro	catanzaro	female	2016-02-05	32 days, 18:09:00	ps	urgent	2	19 days, 10:00:00	518.82	32 days, 18:09:00			3 days, 15:44:00	93.94	93.96			voluntary	voluntary/dead/other	preventable	mother	37	31-50	married	married/a	high school/graduation	graduation	employee	si	italian	italian	yes	one kid	6	88	88	88	for a medical emergency	no	not applicable
431	3189	2017-09-25	pugliese	pediatrics	pediatrics	0-4	.7	<1	catanzaro	catanzaro	male	2016-02-04	32 days, 21:05:00	ps	urgent	7	32 days, 21:05:00					39.93	3 days, 16:02:00	88.76			ordinary	ordinary	not preventable	mother	28	18-30	married	married/a	high school/graduation	high school	housewife	no	italian	italian	yes	one kid	4	88	88	88	for a medical emergency	no	not applicable
432	3173	2017-09-25	pugliese	pediatrics	pediatrics	0-4	.9	<1	montauro	catanzaro	male	2016-02-04	19 days, 10:00:00	ps	urgent	6	19 days, 10:00:00	32 days, 18:09:00				3 days, 15:44:00	93.94				ordinary	ordinary	preventable	mother	27	18-30	married	married/a	high school/graduation	high school	employee	no	italian	italian	yes	one kid	4	88	88	88	CBP indication	no	not applicable
433	3174	2017-09-25	pugliese	pediatrics	pediatrics	0-4	4	2019-12-01	borgia	catanzaro	male	2016-02-04	486	ps	urgent	5	486	518.82	32 days, 18:09:00			39.93	3 days, 15:44:00	93.96			ordinary	ordinary	preventable	father	35	31-50	married	married/a	none/primary/secondary school	secondary school	commerciante	no	italian	italian	yes	one kid	7	88	88	88	for a medical emergency	no	not applicable
434	3125	2017-09-25	pugliese	pediatrics	pediatrics	0-4	1	<1	catanzaro	catanzaro	male	2016-02-04	486	ps	urgent	4	486	32 days, 18:09:00				3 days, 15:44:00	93.96	93.94			ordinary	ordinary	preventable	mother	36	31-50	married	married/a	high school/graduation	high school	employee	no	italian	italian	yes	more kids	13	6	1	88	CBP indication	no	not applicable
435	3164	2017-09-25	pugliese	pediatrics	pediatrics	0-4	2	2019-12-01	chiaravalle centrale	catanzaro	male	2016-02-04	11 days, 12:51:00	ps	urgent	2	11 days, 12:51:00	11 days, 12:00:00	13 days, 6:01:00			39.93	4 days, 3:18:00				ordinary	ordinary	preventable	father	33	31-50	married	married/a	none/primary/secondary school	secondary school	commerciante	no	not italian	not italian	yes	one kid	1	88	88	88	for a medical emergency	no	not applicable
436	3172	2017-09-25	pugliese	pediatrics	pediatrics	0-4	2	2019-12-01	spagna	estero	male	2016-02-04		ps	urgent	2	493.90	32 days, 18:09:00				3 days, 15:44:00	93.94				ordinary	ordinary	preventable	mother	23	18-30	married	cohabitant	high school/graduation	high school	other	no	not italian	not italian	no	no	88	88	88	88	for a medical emergency	no	not applicable
437	3049	2017-09-25	pugliese	pediatrics	pediatrics	0-4	4	2019-12-01	catanzaro	catanzaro	male	2016-02-03		ps	urgent	5	19 days, 10:00:00	15 days, 22:09:00				3 days, 15:44:00	39.93	4 days, 3:29:00			ordinary	ordinary	preventable	mother	30	18-30	married	cohabitant	high school/graduation	high school	housewife	no	italian	italian	yes	one kid	10	88	88	88	for a medical emergency	no	not applicable
438	3137	2017-09-25	pugliese	pediatrics	pediatrics	0-4	3	2019-12-01	cutro	crotone	male	2016-02-03		ps	urgent	2	11 days, 12:51:00					39.93	4 days, 3:18:00				ordinary	ordinary	preventable	mother	29	18-30	married	married/a	high school/graduation	high school	self employed	no	italian	italian	yes	one kid	3	88	88	88	for a medical emergency	no	not applicable
439	2930	2017-09-25	pugliese	pediatrics	pediatrics	15-17	17	>12	cropani	catanzaro	female	2016-02-02		ps	urgent	2	17 days, 16:00:00	16 days, 13:00:00	12 days, 21:29:00			3 days, 17:52:00	88.72				ordinary	ordinary	not preventable	mother									italian	italian	yes	more kids	27	31	88	88	for a medical emergency	no	not applicable
440	2924	2017-09-25	pugliese	pediatrics	pediatrics	0-4	.2	<1	catanzaro	catanzaro	female	2016-02-02	19 days, 10:00:00	ps	urgent	7	19 days, 10:00:00	518.82	32 days, 18:09:00	32 days, 18:03:00		88.76	3 days, 17:52:00	3 days, 15:44:00	93.96		ordinary	ordinary	preventable	mother	44	31-50	married	married/a	high school/graduation	high school	employee/a	no	italian	italian	yes	one kid	6	88	88	88	CBP indication	no	not applicable
441	2942	2017-09-25	pugliese	pediatrics	pediatrics	0-4	4	2019-12-01	pentone	catanzaro	male	2016-02-02	32 days, 12:09:00	ps	urgent	3	32 days, 12:09:00					88.91	39.93	4 days, 3:29:00			ordinary	ordinary	not preventable	father	38	31-50	married	married/a	none/primary/secondary school	secondary school	employee	no	italian	italian	yes	more kids	10	6	88	88	CBP indication	no	not applicable
442	2929	2017-09-25	pugliese	pediatrics	pediatrics	0-4	.5	<1	chiaravalle centrale	catanzaro	male	2016-02-02	19 days, 10:00:00	ps	urgent	5	19 days, 10:00:00	518.82	32 days, 18:09:00			39.93	4 days, 3:18:00				ordinary	ordinary	preventable	mother	38	31-50	married	married/a	high school/graduation	graduation	employee/a	no	italian	italian	yes	one kid	1	88	88	88	CBP indication	no	not applicable
443	2955	2017-09-25	pugliese	pediatrics	pediatrics	2019-09-05	5	2019-12-01	magisano	catanzaro	female	2016-02-02	486	ps	urgent	2	486	12 days, 0:50:00				3 days, 15:44:00	39.93	4 days, 3:29:00			ordinary	ordinary	preventable	father	49	31-50	married	married/a	none/primary/secondary school	secondary school	employee	no	italian	italian	yes	one kid	5	88	88	88	CBP not contactable	no	not applicable
444	2828	2017-09-25	pugliese	pediatrics	pediatrics	2019-09-05	8	2019-12-01	mesoraca	crotone	male	2016-02-01		ps	urgent	3	11 days, 12:51:00	23 days, 6:09:00	19 days, 9:08:00			39.93	4 days, 3:18:00				ordinary	ordinary	preventable	mother	33	31-50	married	married/a					italian	italian	yes	one kid	8	88	88	88	CBP indication	no	not applicable
445	2822	2017-09-25	pugliese	pediatrics	pediatrics	2019-09-05	5	2019-12-01	catanzaro	catanzaro	female	2016-02-01	28 days, 10:06:00	ps	urgent	3	28 days, 10:06:00	18 days, 15:06:00				88.79	39.93	4 days, 3:29:00			ordinary	ordinary	not preventable	father	40	31-50	married	married/a	high school/graduation	high school	self employed	no	italian	italian	no	no	88	88	88	88	for a medical emergency	no	not applicable
446	550	2017-09-25	pugliese	pediatrics	pediatrics	15-17	17	>12	catanzaro	catanzaro	male	2016-01-08	32 days, 21:00:00	ps	urgent	3	32 days, 21:00:00	10 days, 11:02:00				1 day, 21:23:00	1 day, 21:13:00	88.76			ordinary	ordinary	not preventable	father	57	51-65	married	married/a	none/primary/secondary school	secondary school	employee	no	italian	italian	yes	one kid	23	88	88	88	for a medical emergency	no	not applicable
447	552	2017-09-25	pugliese	pediatrics	pediatrics	2019-09-05	6	2019-12-01	gizzeria	catanzaro	female	2016-01-08	475	ps	urgent	4	475					4 days, 3:29:00					ordinary	ordinary	not preventable	mother	30	18-30	married	married/a	high school/graduation	graduation	housewife	no	italian	italian	yes	one kid	5	88	88	88	for a medical emergency	no	not applicable
448	554	2017-09-25	pugliese	pediatrics	pediatrics	2019-09-05	8	2019-12-01	catanzaro	catanzaro	male	2016-01-08		ps	urgent	2	11 days, 12:51:00	23 days, 6:09:00	13 days, 19:04:00			3 days, 15:03:00	4 days, 3:29:00				ordinary	ordinary	preventable	mother	40	31-50	married	married/a	none/primary/secondary school	secondary school	housewife	no	italian	italian	yes	one kid	22	88	88	88	CBP indication	no	not applicable
449	432	2017-09-25	pugliese	pediatrics	pediatrics	15-17	17	>12	davoli	catanzaro	female	2016-01-07	32 days, 12:09:00	ps	urgent	2	32 days, 12:03:00					3 days, 17:14:00	3 days, 17:52:00				ordinary	ordinary	preventable	mother	45	31-50	married	married/a	high school/graduation	high school	housewife	no	italian	italian	yes	more kids	25	22	12	88	for a medical emergency	no	not applicable
450	556	2017-09-25	pugliese	pediatrics	pediatrics	0-4	.2	<1	squillace	catanzaro	female	2016-01-07		ps	urgent	4	478.75	32 days, 18:09:00				3 days, 15:44:00	93.94				ordinary	ordinary	not preventable	father	28	18-30	married	married/a	high school/graduation	graduation	employee	no	italian	italian	yes	one kid	2	88	88	88	for a medical emergency	no	not applicable
451	440	2017-09-25	pugliese	pediatrics	pediatrics	0-4	.3	<1	curinga	catanzaro	female	2016-01-07		ps	urgent	2	15 days, 22:09:00					4 days, 3:29:00	93.94				ordinary	ordinary	preventable	mother	41	31-50	married	married/a	high school/graduation	high school	employee/a	no	italian	italian	yes	one kid	10	88	88	88	CBP indication	no	not applicable
452	459	2017-09-25	pugliese	pediatrics	pediatrics	15-17	17	>12	chiaravalle centrale	catanzaro	female	2016-01-07		ps	urgent	11	18 days, 19:19:00	18 days, 21:02:00	18 days, 12:22:00	11 days, 22:09:00		3 days, 15:42:00	88.79				ordinary	ordinary	not preventable	mother	45	31-50	married	married/a	high school/graduation	graduation	employee/a	no	italian	italian	yes	one kid	15	88	88	88	for a medical emergency	no	not applicable
453	309	2017-09-25	pugliese	pediatrics	pediatrics	2019-09-05	7	2019-12-01	riace	reggio calabria	female	2016-01-07	486	ps	urgent	15	486	518.82	32 days, 18:09:00			96.70					ordinary	ordinary	preventable	mother	36	31-50	married	married/a	high school/graduation	high school	commerciante	no	italian	italian	no	no	88	88	88	88	for a medical emergency	no	not applicable
454	443	2017-09-25	pugliese	pediatrics	pediatrics	0-4	4	2019-12-01	catanzaro	catanzaro	male	2016-01-07	486	ps	urgent	4	486	15 days, 22:09:00				4 days, 3:29:00	93.94				ordinary	ordinary	preventable	mother	32	31-50	married	married/a	high school/graduation	graduation	self employed	si	italian	italian	yes	more kids	2	8	88	88	for a medical emergency	no	not applicable
455	444	2017-09-25	pugliese	pediatrics	pediatrics	2014-10-01	11	2019-12-01	petilia policastro	crotone	female	2016-01-07	32 days, 17:01:00	ps	urgent	2	32 days, 18:52:00	32 days, 17:01:00				88.72	3 days, 15:44:00	3 days, 17:52:00			ordinary	ordinary	not preventable	mother	32	31-50	married	married/a	high school/graduation	high school	housewife	no	italian	italian	yes	one kid	5	88	88	88	CBP indication	no	not applicable
456	406	2017-09-25	pugliese	pediatrics	pediatrics	15-17	17	>12	gimigliano	catanzaro	male	2016-01-06		ps	urgent	2	32 days, 18:50:00					3 days, 15:44:00	3 days, 17:52:00				ordinary	ordinary	not preventable													more kids
457	301	2017-09-25	pugliese	pediatrics	pediatrics	0-4	3	2019-12-01	catanzaro	catanzaro	male	2016-01-06	39 days, 5:26:00	ps	urgent	2	39 days, 5:26:00	39 days, 8:23:00									ordinary	ordinary	not preventable	mother	36	31-50	married	married/a	high school/graduation	graduation	self employed	si	italian	italian	yes	one kid	1	88	88	88	for a medical emergency	no	not applicable
458	299	2017-09-25	pugliese	pediatrics	pediatrics	0-4	.3	<1	catanzaro	catanzaro	female	2016-01-06		ps	urgent	6	19 days, 10:00:00	518.82	32 days, 18:09:00			3 days, 15:44:00	4 days, 3:29:00	93.94			ordinary	ordinary	preventable	mother	39	31-50	married	married/a	high school/graduation	high school	housewife	no	italian	italian	yes	more kids	16	7	88	88	CBP indication	no	not applicable
459	205	2017-09-25	pugliese	pediatrics	pediatrics	2014-10-01	14	>12	cardinale	catanzaro	male	2016-01-05	12 days, 17:00:00	ps	urgent	3	12 days, 17:00:00	35 days, 14:00:00	25 days, 11:01:00	11 days, 14:00:00		3 days, 15:03:00	4 days, 3:29:00				ordinary	ordinary	not preventable	father	49	31-50	married	married/a	none/primary/secondary school	secondary school	employee	no	italian	italian	yes	one kid	18	88	88	88	for a medical emergency	no	not applicable
460	300	2017-09-25	pugliese	pediatrics	pediatrics	0-4	3	2019-12-01	vallefiorita	catanzaro	female	2016-01-05	73	ps	urgent	4	73	23 days, 21:01:00				93.94					ordinary	ordinary	not preventable	father	44	31-50	married	married/a	high school/graduation	high school	employee	no	italian	italian	yes	one kid	10	88	88	88	CBP indication	no	not applicable
461	201	2017-09-25	pugliese	pediatrics	pediatrics	2019-09-05	6	2019-12-01	catanzaro	catanzaro	female	2016-01-04		ps	urgent	3	15 days, 22:09:00	19 days, 9:08:00				4 days, 3:29:00					ordinary	ordinary	preventable	mother	41	31-50	married	married/a	high school/graduation	high school	employee/a	no	italian	italian	yes	one kid	5	88	88	88	for a medical emergency	no	not applicable
462	204	2017-09-25	pugliese	pediatrics	pediatrics	2014-10-01	13	>12	catanzaro	catanzaro	male	2016-01-04		ps	urgent	4	32 days, 18:50:00					3 days, 15:44:00	88.72	3 days, 17:52:00			ordinary	ordinary	not preventable	father	38	31-50	married	married/a	none/primary/secondary school	secondary school	unemployed	no	italian	italian	no	no	88	88	88	88	for a medical emergency	no	not applicable
463	109	2017-09-25	pugliese	pediatrics	pediatrics	0-4	3	2019-12-01	cutro	crotone	male	2016-01-03		ps	urgent	2	15 days, 22:09:00	19 days, 9:08:00				3 days, 15:44:00	4 days, 3:29:00				ordinary	ordinary	preventable	mother	23	18-30	unmarried/divorced/widower/other	celibe/nubile	high school/graduation	high school	housewife	no	italian	italian	no	no	88	88	88	88	for a medical emergency	no	not applicable
464	42	2017-09-25	pugliese	pediatrics	pediatrics	0-4	4	2019-12-01	simbario	vibo valentia	male	2016-01-03		ps	urgent	2	19 days, 9:08:00	10 days, 23:09:00									ordinary	ordinary	preventable	mother	30	18-30	married	married/a	high school/graduation	high school	commerciante	no	italian	italian	no	no	88	88	88	88	for a medical emergency	no	not applicable
465	46	2017-09-25	pugliese	pediatrics	pediatrics	0-4	.7	<1	zagarise	catanzaro	male	2016-01-03		ps	urgent	4	11 days, 12:51:00	11 days, 12:02:00	23 days, 6:09:00	15 days, 22:09:00		3 days, 15:44:00	4 days, 3:18:00				ordinary	ordinary	preventable	father			married	married/a	high school/graduation	high school	employee	no	italian	italian	yes	one kid	5	88	88	88	for a medical emergency	no	not applicable
466	18	2017-09-25	pugliese	pediatrics	pediatrics	0-4	2	2019-12-01	gasperina	catanzaro	female	2016-01-02		ps	urgent	2	19 days, 9:08:00	11 days, 12:02:00				4 days, 3:18:00					ordinary	ordinary	preventable	mother	22	18-30	married	cohabitant	none/primary/secondary school	secondary school	unemployed	no	italian	italian	yes	one kid	1	88	88	88	CBP indication	no	not applicable
467	77	2017-09-25	pugliese	pediatrics	pediatrics	2014-10-01	12	2019-12-01	miglierina	catanzaro	female	2016-01-02	23 days, 6:09:00	ps	urgent	1	11 days, 12:51:00	23 days, 6:09:00				88.76	4 days, 3:18:00				voluntary	voluntary/dead/other	preventable	father	45	31-50	married	married/a	high school/graduation	high school	employee	no	italian	italian	yes	one kid	23	88	88	88	CBP indication	no	not applicable
468	24	2017-09-25	pugliese	pediatrics	pediatrics	0-4	4	2019-12-01	isca sullo ionio	catanzaro	female	2016-01-02		ps	urgent	2	486	32 days, 18:09:00				3 days, 15:44:00	93.94				ordinary	ordinary	preventable	father	39	31-50	married	married/a	high school/graduation	high school	commerciante	no	italian	italian	no	no	88	88	88	88	for a medical emergency	no	not applicable
469	12	2017-09-25	pugliese	pediatrics	pediatrics	2014-10-01	14	>12	napoli	estero	male	2016-01-02		ps	urgent	2	32 days, 12:06:00										ordinary	ordinary	not preventable													more kids
470	7	2017-09-25	pugliese	pediatrics	pediatrics	0-4	.2	<1	bivongi	reggio calabria	male	2016-01-01		ps	urgent	7	19 days, 10:00:00	486	518.82	32 days, 18:09:00		88.72	88.76	3 days, 15:44:00			ordinary	ordinary	preventable	mother	32	31-50	married	married/a	high school/graduation	high school	unemployed	no	italian	italian	no	no	88	88	88	88	for a medical emergency	no	not applicable
471	10	2017-09-25	pugliese	pediatrics	pediatrics	2014-10-01	13	>12	borgia	catanzaro	male	2016-01-01	32 days, 12:39:00	ps	urgent	3	32 days, 12:39:00					3 days, 15:03:00	3 days, 17:52:00				ordinary	ordinary	preventable													more kids
472	1442	2017-09-28	pugliese	pediatrics	pediatrics	15-17	17	>12	girifalco	catanzaro	male	2016-01-17	32 days, 12:02:00	ps	urgent	6	32 days, 12:03:00	474.90				88.91	88.72	3 days, 17:14:00	3 days, 17:59:00		ordinary	ordinary	preventable	altro											no	no	88	88	88	88	for a medical emergency	no	not applicable
473	1276	2017-09-28	pugliese	pediatrics	pediatrics	0-4	.2	<1	satriano	catanzaro	male	2016-01-17	19 days, 10:00:00	ps	urgent	3	19 days, 10:00:00	32 days, 18:09:00				3 days, 15:44:00	93.96	93.94			ordinary	ordinary	preventable	mother	26	18-30	married	married/a	high school/graduation	high school	housewife	no	italian	italian	yes	one kid	1	88	88	88	for a medical emergency	no	not applicable
474	1262	2017-09-28	pugliese	pediatrics	pediatrics	0-4	4	2019-12-01	catanzaro	catanzaro	male	2016-01-16	32 days, 12:31:00	ps	urgent	3	32 days, 12:31:00	19 days, 9:08:00				3 days, 17:14:00					ordinary	ordinary	preventable	mother	44	31-50	married	married/a	none/primary/secondary school	secondary school	employee	no	italian	italian	yes	more kids	26	23	88	88	for a medical emergency	no	not applicable
475	1279	2017-09-28	pugliese	pediatrics	pediatrics	0-4	.1	<1	catanzaro	catanzaro	female	2016-01-16		ps	urgent	2	24 days, 3:00:00	32 days, 22:04:00									ordinary	ordinary	not preventable	mother	35	31-50	married	married/a	high school/graduation	graduation	employee/a	no	italian	italian	no	no	88	88	88	88	for a medical emergency	no	not applicable
476	1254	2017-09-28	pugliese	pediatrics	pediatrics	0-4	.2	<1	mileto	vibo valentia	male	2016-01-16	19 days, 10:19:00	ps	urgent	6	19 days, 10:00:00	486	32 days, 18:09:00			3 days, 15:44:00	96.70				ordinary	ordinary	preventable	mother	35	31-50	married	married/a	high school/graduation	high school	housewife	no	italian	italian	yes	one kid	3	88	88	88	CBP indication	no	not applicable
477	1243	2017-09-28	pugliese	pediatrics	pediatrics	2014-10-01	11	2019-12-01	sellia marina	catanzaro	male	2016-01-15		ps	urgent	3	11 days, 12:51:00	23 days, 6:09:00				4 days, 3:18:00	88.76				ordinary	ordinary	preventable	mother	48	31-50	married	married/a	none/primary/secondary school	secondary school	employee	si	italian	italian	yes	more kids	25	20	88	88	for a medical emergency	no	not applicable
478	1251	2017-09-28	pugliese	pediatrics	pediatrics	2019-09-05	6	2019-12-01	taverna	catanzaro	male	2016-01-15		ps	urgent	3	11 days, 12:51:00	19 days, 9:08:00				3 days, 15:44:00	4 days, 3:18:00				ordinary	ordinary	preventable	mother	44	31-50	married	married/a	high school/graduation	high school	housewife	no	italian	italian	no	no	88	88	88	88	for a medical emergency	no	not applicable
479	1248	2017-09-28	pugliese	pediatrics	pediatrics	0-4	.6	<1	petilia policastro	crotone	male	2016-01-15		ps	urgent	3	15 days, 22:09:00	19 days, 9:08:00	19 days, 10:00:00			39.93	93.94				ordinary	ordinary	preventable	father	28	18-30	married	married/a	high school/graduation	high school	commerciante	no	italian	italian	no	no	88	88	88	88	for a medical emergency	no	not applicable
480	1235	2017-09-28	pugliese	pediatrics	pediatrics	2014-10-01	10	2019-12-01	montepaone	catanzaro	female	2016-01-15		ps	urgent	16	23 days, 3:00:00	11 days, 21:01:00	11 days, 9:08:00			88.97	2 days, 0:23:00	4 days, 3:03:00	4 days, 3:29:00		ordinary	ordinary	not preventable	mother	47	31-50	married	married/a	none/primary/secondary school	secondary school	housewife	no	italian	italian	yes	more kids	17	22	88	88	for a medical emergency	no	not applicable
481	1129	2017-09-28	pugliese	pediatrics	pediatrics	0-4	4	2019-12-01	caraffa di catanzaro	catanzaro	male	2016-01-14		ps	urgent	2	32 days, 12:31:00	15 days, 22:09:00	19 days, 9:08:00			4 days, 3:29:00					ordinary	ordinary	preventable	mother	36	31-50	married	married/a	high school/graduation	high school	housewife	no	italian	italian	yes	one kid	2	88	88	88	for a medical emergency	no	not applicable
482	1124	2017-09-28	pugliese	pediatrics	pediatrics	15-17	17	>12	sellia marina	catanzaro	male	2016-01-14	41 days, 7:06:00	ps	urgent	2	41 days, 7:06:00	39 days, 23:08:00				3 days, 16:38:00	88.79				ordinary	ordinary	not preventable													more kids
483	1140	2017-09-28	pugliese	pediatrics	pediatrics	0-4	.2	<1	petilia policastro	crotone	male	2016-01-14		ps	urgent	10	19 days, 10:00:00	518.82	32 days, 18:09:00			96.70	4 days, 3:29:00				ordinary	ordinary	preventable	father	37	31-50	married	married/a	high school/graduation	high school	housewife	no	italian	italian	yes	one kid	6	88	88	88	CBP indication	no	not applicable
484	1035	2017-09-28	pugliese	pediatrics	pediatrics	0-4	.9	<1	marcellinara	catanzaro	female	2016-01-13	35 days, 14:00:00	ps	urgent	2	35 days, 14:00:00					3 days, 15:03:00	88.76				ordinary	ordinary	not preventable	mother	32	31-50			high school/graduation	high school	housewife	no	italian	italian	no	no	88	88	88	88	for a medical emergency	no	not applicable
485	981	2017-09-28	pugliese	pediatrics	pediatrics	2014-10-01	10	2019-12-01	settingiano	catanzaro	male	2016-01-13	15 days, 22:09:00	ps	urgent	5	20 days, 7:08:00	19 days, 5:00:00	15 days, 22:09:00			88.91	3 days, 15:03:00	03:39:00	4 days, 3:29:00		ordinary	ordinary	not preventable													more kids
486	1077	2017-09-28	pugliese	pediatrics	pediatrics	2019-09-05	9	2019-12-01	catanzaro	catanzaro	female	2016-01-13		ps	urgent	3	593.90	32 days, 20:00:00				88.75	4 days, 3:18:00				ordinary	ordinary	not preventable	father	38	31-50	married	married/a	none/primary/secondary school	secondary school	commerciante	no	italian	italian	yes	more kids	5	2	88	88	for a medical emergency	no	not applicable
487	1018	2017-09-28	pugliese	pediatrics	pediatrics	0-4	.2	<1	sellia marina	catanzaro	female	2016-01-13	19 days, 10:00:00	ps	urgent	5	19 days, 10:00:00	32 days, 18:09:00				3 days, 15:44:00	93.96	93.94			ordinary	ordinary	preventable	mother	34	31-50	married	married/a	high school/graduation	high school	employee/a	no	italian	italian	yes	more kids	11	9	88	88	CBP indication	no	not applicable
488	1088	2017-09-28	pugliese	pediatrics	pediatrics	2019-09-05	6	2019-12-01	borgia	catanzaro	female	2016-01-12		ps	urgent	2	11 days, 12:51:00	11 days, 12:02:00				4 days, 3:18:00	4 days, 3:29:00				ordinary	ordinary	preventable	mother	32	31-50	married	married/a	high school/graduation	high school	housewife	no	italian	italian	yes	one kid	5	88	88	88	for a medical emergency	no	not applicable
489	907	2017-09-28	pugliese	pediatrics	pediatrics	2019-09-05	8	2019-12-01	chiaravalle centrale	catanzaro	female	2016-01-12	24 days, 5:09:00	ps	urgent	8	24 days, 5:09:00	32 days, 20:05:00	403.90			4 days, 3:09:00					ordinary	ordinary	not preventable	mother	42	31-50	married	married/a	high school/graduation	high school	self employed	no	italian	italian	yes	one kid	12	88	88	88	for a medical emergency	no	not applicable
490	791	2017-09-28	pugliese	pediatrics	pediatrics	2014-10-01	12	2019-12-01	guardavalle	catanzaro	female	2016-01-12	14 days, 15:00:00	ps	urgent	2	14 days, 15:00:00										ordinary	ordinary	not preventable	father	48	31-50	married	married/a	none/primary/secondary school	secondary school	self employed	no	italian	italian	yes	one kid	18	88	88	88	CBP indication	no	not applicable
491	765	2017-09-28	pugliese	pediatrics	pediatrics	0-4	2	2019-12-01	cardinale	catanzaro	male	2016-01-11		ps	urgent	2	486					3 days, 15:44:00	93.94	93.94			ordinary	ordinary	preventable	mother	32	31-50	married	married/a	none/primary/secondary school	secondary school	housewife	no	italian	italian	yes	more kids	10	7	4	88	CBP indication	no	not applicable
492	867	2017-09-28	pugliese	pediatrics	pediatrics	0-4	4	2019-12-01	botricello	catanzaro	male	2016-01-10		ps	urgent	2	11 days, 12:51:00	23 days, 6:09:00				4 days, 3:18:00					ordinary	ordinary	preventable	mother	30	18-30	married	married/a	high school/graduation	high school	employee/a	no	italian	italian	no	no	88	88	88	88	CBP not contactable	no	not applicable
493	730	2017-09-28	pugliese	pediatrics	pediatrics	2014-10-01	14	>12	catanzaro	catanzaro	female	2016-01-10	346.90	ps	urgent	2	781.99	346.90				3 days, 15:03:00	88.91				ordinary	ordinary	not preventable													more kids
494	568	2017-09-28	pugliese	pediatrics	pediatrics	0-4	4	2019-12-01	botricello	catanzaro	male	2016-01-09		ps	urgent	3	32 days, 12:31:00	19 days, 9:08:00									ordinary	ordinary	preventable	father	37	31-50	married	married/a	high school/graduation	high school	other	no	italian	italian	no	no	88	88	88	88	CBP not contactable	no	not applicable
495	564	2017-09-28	pugliese	pediatrics	pediatrics	0-4	2	2019-12-01	guardavalle	catanzaro	female	2016-01-09	14 days, 9:09:00	ps	urgent	4	14 days, 9:09:00					3 days, 17:14:00	88.71				ordinary	ordinary	preventable	father	38	31-50	married	married/a	high school/graduation	high school	other	no	italian	italian	yes	one kid	2	88	88	88	for a medical emergency	no	not applicable
496	566	2017-09-28	pugliese	pediatrics	pediatrics	15-17	15	>12	borgia	catanzaro	female	2016-01-09	11 days, 23:00:00	ps	urgent	5	24 days, 5:00:00	11 days, 23:00:00				4 days, 3:29:00					ordinary	ordinary	not preventable													more kids
497	1957	2017-09-28	pugliese	pediatrics	pediatrics	0-4	.8	<1	sellia marina	catanzaro	male	2016-01-24	32 days, 18:09:00	ps	urgent	4	19 days, 10:00:00	32 days, 18:09:00	13 days, 19:04:00			3 days, 15:44:00	88.71	3 days, 17:52:00	93.94		ordinary	ordinary	preventable	father	33	31-50	married	married/a	high school/graduation	graduation	self employed	no	italian	italian	yes	one kid	6	88	88	88	CBP indication	no	not applicable
498	1963	2017-09-28	pugliese	pediatrics	pediatrics	0-4	.4	<1	petilia policastro	crotone	male	2016-01-24	19 days, 10:19:00	ps	urgent	4	19 days, 10:00:00	32 days, 18:09:00				3 days, 15:44:00	93.96	93.94			ordinary	ordinary	preventable	mother	32	31-50	married	married/a	high school/graduation	high school	commerciante	no	italian	italian	yes	more kids	8	9	88	88	for a medical emergency	no	not applicable
499	1948	2017-09-28	pugliese	pediatrics	pediatrics	2019-09-05	8	2019-12-01	petilia policastro	crotone	male	2016-01-23	24 days, 23:07:00	ps	urgent	2	24 days, 7:00:00	24 days, 23:07:00	32 days, 23:00:00	590.80							ordinary	ordinary	not preventable	mother	41	31-50	married	married/a	high school/graduation	high school	housewife	no	italian	italian	yes	more kids	15	7	88	88	for a medical emergency	no	not applicable
500	2165	2017-09-28	pugliese	pediatrics	pediatrics	2019-09-05	5	2019-12-01	sellia marina	catanzaro	female	2016-01-23		ps	urgent	6	486	15 days, 22:09:00	11 days, 12:02:00			3 days, 15:44:00	4 days, 3:18:00				ordinary	ordinary	preventable	mother	35	31-50	married	married/a	high school/graduation	high school	employee/a	no	italian	italian	yes	one kid	13	88	88	88	for a medical emergency	no	not applicable
501	1937	2017-09-28	pugliese	pediatrics	pediatrics	15-17	17	>12	zungri	vibo valentia	female	2016-01-23	32 days, 13:00:00	ps	urgent	6	32 days, 13:00:00					3 days, 17:14:00	88.91	4 days, 3:29:00			ordinary	ordinary	not preventable	mother	44	31-50	married	married/a	high school/graduation	high school	housewife	no	italian	italian	yes	more kids	10	14	88	88	for a medical emergency	no	not applicable
502	1935	2017-09-28	pugliese	pediatrics	pediatrics	2019-09-05	5	2019-12-01	borgia	catanzaro	male	2016-01-23	14 days, 9:05:00	ps	urgent	4	14 days, 9:05:00					3 days, 17:14:00					ordinary	ordinary	preventable	mother	36	31-50	married	married/a	high school/graduation	high school	housewife	no	italian	italian	no	no	88	88	88	88	for a medical emergency	no	not applicable
503	1944	2017-09-28	pugliese	pediatrics	pediatrics	2019-09-05	5	2019-12-01	chiaravalle centrale	catanzaro	female	2016-01-23	486	ps	urgent	3	486	32 days, 18:09:00				3 days, 15:44:00	93.94				ordinary	ordinary	preventable	mother	41	31-50	married	married/a	none/primary/secondary school	secondary school	self employed	no	italian	italian	no	no	88	88	88	88	CBP indication	no	not applicable
504	2043	2017-09-28	pugliese	pediatrics	pediatrics	15-17	15	>12	taverna	catanzaro	female	2016-01-23	14 days, 9:09:00	ps	urgent	3	14 days, 9:09:00					3 days, 17:14:00					ordinary	ordinary	preventable	father	60	51-65	married	married/a	none/primary/secondary school	secondary school	self employed	no	italian	italian	yes	one kid	20	88	88	88	for a medical emergency	no	not applicable
505	1927	2017-09-28	pugliese	pediatrics	pediatrics	0-4	3	2019-12-01	catanzaro	catanzaro	female	2016-01-22		ps	urgent	3	11 days, 12:51:00	23 days, 6:09:00	19 days, 10:00:00			3 days, 15:44:00	4 days, 3:18:00	4 days, 3:29:00			ordinary	ordinary	preventable	mother	32	31-50	married	married/a	high school/graduation	high school	employee	no	italian	italian	no	no	88	88	88	88	for a medical emergency	no	not applicable
506	1910	2017-09-28	pugliese	pediatrics	pediatrics	0-4	3	2019-12-01	satriano	catanzaro	male	2016-01-22		ps	urgent	3	29 days, 23:05:00					3 days, 16:26:00	88.79				ordinary	ordinary	not preventable	mother	34	31-50	married	married/a	none/primary/secondary school	secondary school	housewife	no	italian	italian	yes	one kid	2	88	88	88	CBP indication	no	not applicable
507	1926	2017-09-28	pugliese	pediatrics	pediatrics	2019-09-05	8	2019-12-01	davoli	catanzaro	female	2016-01-22	32 days, 22:29:00	ps	urgent	2	32 days, 22:29:00										ordinary	ordinary	not preventable	father	39	31-50	married	married/a	high school/graduation	graduation	self employed	no	italian	italian	yes	more kids	7	4	88	88	CBP not contactable	no	not applicable
508	1893	2017-09-28	pugliese	pediatrics	pediatrics	0-4	2	2019-12-01	magisano	catanzaro	female	2016-01-21		ps	urgent	2	11 days, 12:51:00	32 days, 19:03:00	15 days, 22:09:00			4 days, 3:18:00					ordinary	ordinary	preventable	father	35	31-50	married	married/a	high school/graduation	graduation	employee	si	italian	italian	no	no	88	88	88	88	for a medical emergency	no	not applicable
509	1811	2017-09-28	pugliese	pediatrics	pediatrics	0-4	2	2019-12-01	catanzaro	catanzaro	female	2016-01-21		ps	urgent	8	481	518.82	32 days, 18:09:00			3 days, 15:42:00	96.70	4 days, 3:29:00			ordinary	ordinary	preventable	mother	37	31-50	married	married/a	high school/graduation	high school	employee/a	no	italian	italian	yes	one kid	5	88	88	88	for a medical emergency	no	not applicable
510	1702	2017-09-28	pugliese	pediatrics	pediatrics	0-4	.4	<1	mesoraca	crotone	male	2016-01-20	19 days, 10:19:00	ps	urgent	5	19 days, 10:00:00	32 days, 18:09:00				3 days, 15:44:00	93.96	4 days, 3:29:00			ordinary	ordinary	preventable	mother	30	18-30	married	married/a	high school/graduation	high school	housewife	no	italian	not italian	yes	one kid	4	88	88	88	for a medical emergency	no	not applicable
511	1715	2017-09-28	pugliese	pediatrics	pediatrics	0-4	4	2019-12-01	sersale	catanzaro	male	2016-01-20	14 days, 9:05:00	ps	urgent	2	14 days, 9:05:00										ordinary	ordinary	preventable	mother	30	18-30	married	married/a	high school/graduation	high school	housewife	no	italian	italian	yes	one kid	7	88	88	88	for a medical emergency	no	not applicable
512	1590	2017-09-28	pugliese	pediatrics	pediatrics	2014-10-01	14	>12	catanzaro	catanzaro	female	2016-01-19		ps	urgent	6	11 days, 12:51:00	23 days, 6:09:00	32 days, 21:00:00			88.76	4 days, 3:18:00				ordinary	ordinary	preventable	father	45	31-50	married	married/a	high school/graduation	high school	commerciante	no	italian	italian	yes	one kid	7	88	88	88	CBP indication	no	not applicable
513	1612	2017-09-28	pugliese	pediatrics	pediatrics	0-4	3	2019-12-01	settingiano	catanzaro	male	2016-01-19	32 days, 12:31:00	ps	urgent	8	32 days, 12:31:00	486	32 days, 18:09:00			3 days, 15:42:00	3 days, 15:44:00	4 days, 3:29:00	93.94		ordinary	ordinary	preventable	mother	36	31-50	married	cohabitant	high school/graduation	high school	self employed	no	italian	italian	no	no	88	88	88	88	for a medical emergency	no	not applicable
514	1611	2017-09-28	pugliese	pediatrics	pediatrics	0-4	4	2019-12-01	catanzaro	catanzaro	male	2016-01-19	486	ps	urgent	4	486	11 days, 12:51:00				3 days, 15:44:00	4 days, 3:18:00	4 days, 3:29:00			ordinary	ordinary	preventable	mother	42	31-50	married	married/a	high school/graduation	graduation	self employed	no	italian	italian	no	no	88	88	88	88	CBP indication	no	not applicable
515	1479	2017-09-28	pugliese	pediatrics	pediatrics	2019-09-05	7	2019-12-01	magisano	catanzaro	female	2016-01-19		ps	urgent	4	11 days, 12:51:00	12 days, 0:50:00	15 days, 22:09:00	19 days, 9:08:00		4 days, 3:18:00	4 days, 3:29:00				ordinary	ordinary	preventable	mother	43	31-50	married	married/a	none/primary/secondary school	secondary school	housewife	no	italian	italian	yes	more kids	23	18	88	88	CBP indication	no	not applicable
516	1812	2017-09-28	pugliese	pediatrics	pediatrics	2014-10-01	14	>12	catanzaro	catanzaro	female	2016-01-19	443	ps	urgent	2	443					4 days, 3:29:00					ordinary	ordinary	not preventable													more kids
517	1472	2017-09-28	pugliese	pediatrics	pediatrics	2019-09-05	7	2019-12-01	guardavalle	catanzaro	female	2016-01-18	493.90	ps	urgent	4	493.90	518.82	486	32 days, 18:09:00		96.70	3 days, 15:44:00	4 days, 3:29:00			ordinary	ordinary	preventable													more kids
518	1452	2017-09-28	pugliese	pediatrics	pediatrics	0-4	4	2019-12-01	simeri crichi	catanzaro	male	2016-01-18	486	ps	urgent	2	486	493.90	518.82	32 days, 18:09:00		3 days, 15:42:00	3 days, 15:44:00	93.96			ordinary	ordinary	preventable	father	42	31-50	married	married/a	high school/graduation	high school	employee	no	italian	italian	yes	one kid	7	88	88	88	CBP indication	no	not applicable
519	1478	2017-09-28	pugliese	pediatrics	pediatrics	0-4	.4	<1	sant'onofrio	vibo valentia	male	2016-01-18	12 days, 1:03:00	ps	urgent	2	12 days, 1:03:00					88.71					ordinary	ordinary	not preventable	father	33	31-50	married	married/a	high school/graduation	high school	unemployed	no	italian	italian	no	no	88	88	88	88	CBP not contactable	no	not applicable
520	7942	2017-11-09	pugliese	pediatrics	pediatrics	0-4	.8	<1	montepaone	catanzaro	male	2016-03-31		ps	urgent	6	12 days, 0:50:00	19 days, 9:08:00				3 days, 15:44:00	39.93	4 days, 3:29:00			ordinary	ordinary	not preventable													more kids
521	2688	2017-10-12	pugliese	pediatrics	pediatrics	0-4	3	2019-12-01	davoli	catanzaro	female	2016-01-31	486	ps	urgent	2	486					3 days, 15:44:00	93.94				ordinary	ordinary	preventable	father	39	31-50	married	married/a	none/primary/secondary school	secondary school	employee	no	italian	italian	yes	more kids	9	7	2	88	for a medical emergency	no	not applicable
522	2689	2017-10-12	pugliese	pediatrics	pediatrics	0-4	.4	<1	petronà	catanzaro	male	2016-01-31	32 days, 18:09:00	ps	urgent	4	19 days, 10:00:00	32 days, 18:09:00				3 days, 15:44:00	93.96	93.94			ordinary	ordinary	preventable	mother	21	18-30	married	cohabitant	high school/graduation	high school	unemployed	no	italian	italian	no	no	88	88	88	88	CBP indication	no	not applicable
523	2636	2017-10-12	pugliese	pediatrics	pediatrics	0-4	.5	<1	tiriolo	catanzaro	male	2016-01-30		ps	urgent	2	24 days, 3:08:00										ordinary	ordinary	not preventable	mother	34	31-50	married	married/a	high school/graduation	graduation	self employed	no	italian	italian	no	one kid	1	88	88	88	CBP indication	no	not applicable
524	2629	2017-10-12	pugliese	pediatrics	pediatrics	0-4	3	2019-12-01	catanzaro	catanzaro	male	2016-01-30		ps	urgent	4	24 days, 23:00:00					88.79	4 days, 3:29:00	39.93			ordinary	ordinary	preventable				married	married/a								more kids
525	2631	2017-10-12	pugliese	pediatrics	pediatrics	0-4	3	2019-12-01	davoli	catanzaro	female	2016-01-30		ps	urgent	3	11 days, 12:51:00	23 days, 6:09:00	19 days, 10:00:00			4 days, 3:18:00					ordinary	ordinary	preventable	mother	26	18-30	married	married/a	high school/graduation	high school	employee	no	italian	italian	no	no	88	88	88	88	for a medical emergency	no	not applicable
526	2696	2017-10-12	pugliese	pediatrics	pediatrics	2014-10-01	11	2019-12-01	catanzaro	catanzaro	male	2016-01-30		ps	urgent	3	493.90	32 days, 18:09:00	15 days, 22:09:00			3 days, 15:44:00	3 days, 17:52:00	4 days, 3:29:00			ordinary	ordinary	preventable	father	46	31-50	married	married/a	high school/graduation	graduation	employee	no	italian	italian	yes	one kid	9	88	88	88	CBP indication	no	not applicable
527	2606	2017-10-12	pugliese	pediatrics	pediatrics	2019-09-05	5	2019-12-01	ricadi	vibo valentia	female	2016-01-29	486	ps	urgent	3	486	15 days, 22:09:00				3 days, 15:44:00	4 days, 3:29:00				ordinary	ordinary	preventable	father	33	31-50	married	married/a	high school/graduation	high school	employee/a	no	italian	italian	yes	one kid	2	88	88	88	for a medical emergency	no	not applicable
528	2521	2017-10-12	pugliese	pediatrics	pediatrics	0-4	2	2019-12-01	mesoraca	crotone	female	2016-01-28		ps	urgent	3	15 days, 22:09:00	19 days, 10:00:00	32 days, 18:09:00			3 days, 15:44:00	93.94	4 days, 3:29:00			ordinary	ordinary	preventable	mother	20	18-30	married	married/a	none/primary/secondary school	secondary school	housewife	no	italian	italian	yes	one kid	2	88	88	88	for a medical emergency	no	not applicable
529	2512	2017-10-12	pugliese	pediatrics	pediatrics	0-4	.1	<1	catanzaro	catanzaro	female	2016-01-28		ps	urgent	6	19 days, 10:00:00	588.82	32 days, 18:09:00			3 days, 15:44:00	96.70				ordinary	ordinary	preventable	mother	36	31-50	married	married/a	none/primary/secondary school	primary school	housewife	no	not italian	italian	yes	one kid	5	88	88	88	CBP indication	no	not applicable
530	2308	2017-10-12	pugliese	pediatrics	pediatrics	2014-10-01	10	2019-12-01	sersale	catanzaro	female	2016-01-27	32 days, 12:32:00	ps	urgent	2	32 days, 12:32:00	11 days, 12:02:00	19 days, 9:08:00			4 days, 3:29:00					ordinary	ordinary	preventable	mother	39	31-50	married	married/a	high school/graduation	high school	employee	no	italian	italian	no	no	88	88	88	88	for a medical emergency	no	not applicable
531	2406	2017-10-12	pugliese	pediatrics	pediatrics	0-4	.2	<1	catanzaro	catanzaro	male	2016-01-27	19 days, 10:19:00	ps	urgent	3	19 days, 10:00:00					3 days, 15:44:00	93.96	93.94			ordinary	ordinary	preventable	mother	40	31-50	married	married/a	high school/graduation	graduation	employee	no	italian	italian	no	no	88	88	88	88	CBP indication	no	not applicable
532	2400	2017-10-12	pugliese	pediatrics	pediatrics	0-4	3	2019-12-01	rombiolo	vibo valentia	female	2016-01-27	32 days, 19:03:00	ps	urgent	4	11 days, 12:51:00	32 days, 19:03:00				4 days, 3:18:00					ordinary	ordinary	preventable													more kids
533	2464	2017-10-12	pugliese	pediatrics	pediatrics	0-4	.2	<1	catanzaro	catanzaro	male	2016-01-27	15 days, 12:06:00	ps	urgent	2	15 days, 12:06:00	24 days, 14:10:00									ordinary	ordinary	not preventable	mother	34	31-50	married	cohabitant	high school/graduation	graduation	unemployed	no	italian	italian	no	no	88	88	88	88	for a medical emergency	no	not applicable
534	2408	2017-10-12	pugliese	pediatrics	pediatrics	2014-10-01	13	>12	maierato	vibo valentia	female	2016-01-27	15 days, 17:39:00	ps	urgent	5	15 days, 17:39:00	15 days, 18:51:00				4 days, 3:29:00					ordinary	ordinary	not preventable	mother	52	51-65	married	married/a	high school/graduation	graduation	self employed	si	italian	italian	yes	one kid	2	88	88	88	other	no	not applicable
535	2278	2017-10-12	pugliese	pediatrics	pediatrics	0-4	4	2019-12-01	catanzaro	catanzaro	female	2016-01-26		ps	urgent	2	15 days, 22:09:00	19 days, 9:08:00									ordinary	ordinary	preventable	mother	30	18-30	married	married/a	high school/graduation	high school	employee/a	no	italian	italian	no	no	88	88	88	88	CBP not contactable	no	not applicable
536	2276	2017-10-12	pugliese	pediatrics	pediatrics	0-4	2	2019-12-01	soveria simeri	catanzaro	female	2016-01-26		ps	urgent	3	486	518.82	32 days, 18:09:00			3 days, 15:44:00	93.96	4 days, 3:29:00			ordinary	ordinary	preventable	mother	37	31-50	married	married/a	none/primary/secondary school	secondary school	self employed	no	italian	italian	no	no	88	88	88	88	for a medical emergency	no	not applicable
537	2164	2017-10-12	pugliese	pediatrics	pediatrics	0-4	.3	<1	satriano	catanzaro	male	2016-01-25	32 days, 18:09:00	ps	urgent	6	19 days, 10:00:00	486	518.82	32 days, 18:09:00		3 days, 15:44:00	96.70	93.94			ordinary	ordinary	preventable	father	38	31-50	married	married/a	high school/graduation	high school	employee/a	no	italian	italian	yes	one kid	5	88	88	88	CBP indication	no	not applicable
538	2147	2017-10-12	pugliese	pediatrics	pediatrics	0-4	.6	<1	catanzaro	catanzaro	female	2016-01-25	19 days, 10:19:00	ps	urgent	11	19 days, 10:00:00	486	518.82	32 days, 18:09:00		3 days, 15:44:00	96.70				ordinary	ordinary	preventable	father	43	31-50	married	married/a	high school/graduation	high school	unemployed	no	italian	italian	yes	one kid	5	88	88	88	for a medical emergency	no	not applicable
539	2160	2017-10-12	pugliese	pediatrics	pediatrics	0-4	2	2019-12-01	vibo valentia	vibo valentia	female	2016-01-25	32 days, 12:31:00	ps	urgent	3	32 days, 12:31:00	30 days, 22:02:00									voluntary	voluntary/dead/other	preventable	father	38	31-50	married	married/a	high school/graduation	high school	employee/a	no	italian	italian	no	no	88	88	88	88	for a medical emergency	no	not applicable
540	3582	2017-10-12	pugliese	pediatrics	pediatrics	0-4	4	2019-12-01	maida	catanzaro	male	2016-02-09	32 days, 12:39:00	ps	urgent	2	32 days, 12:39:00					3 days, 17:14:00	93.94				ordinary	ordinary	preventable	mother	34	31-50	married	married/a	none/primary/secondary school	secondary school	housewife	no	italian	italian	no	no	88	88	88	88	for a medical emergency	no	not applicable
541	4218	2017-10-12	pugliese	pediatrics	pediatrics	0-4	.11	<1	lamezia terme	catanzaro	male	2016-02-16		ps	urgent	7	24 days, 1:00:00	32 days, 22:04:00	751.61			39.93	4 days, 3:29:00	4 days, 3:19:00			voluntary	voluntary/dead/other	not preventable	mother	44	31-50	married	married/a	none/primary/secondary school	secondary school	housewife	no	italian	italian	yes	more kids	24	21	14	88	CBP indication	no	not applicable
542	4140	2017-10-12	pugliese	pediatrics	pediatrics	0-4	.11	<1	mesoraca	crotone	male	2016-02-16	32 days, 12:31:00	ps	urgent	2	32 days, 12:31:00	19 days, 7:08:00	15 days, 22:09:00	32 days, 22:04:00		88.72	39.93	4 days, 3:29:00			ordinary	ordinary	preventable	mother	33	31-50	married	married/a	none/primary/secondary school	secondary school	other	no	italian	italian	yes	one kid	6	88	88	88	for a medical emergency	no	not applicable
543	4221	2017-10-12	pugliese	pediatrics	pediatrics	0-4	4	2019-12-01	mesoraca	crotone	male	2016-02-16		ps	urgent	3	486	518.82	32 days, 18:09:00	12 days, 0:50:00		3 days, 15:44:00	39.93	93.96			ordinary	ordinary	preventable	mother	36	31-50	married	married/a	none/primary/secondary school	secondary school	housewife	no	italian	italian	no	no	88	88	88	88	CBP indication	no	not applicable
544	4338	2017-10-12	pugliese	pediatrics	pediatrics	0-4	3	2019-12-01	catanzaro	catanzaro	female	2016-02-16		ps	urgent	3	486					3 days, 15:44:00	39.93	4 days, 3:29:00			ordinary	ordinary	preventable	mother	43	31-50	married	married/a	high school/graduation	graduation	other	no	italian	italian	yes	one kid	6	88	88	88	CBP indication	no	not applicable
545	4228	2017-10-12	pugliese	pediatrics	pediatrics	2019-09-05	9	2019-12-01	catanzaro	catanzaro	female	2016-02-16		ps	urgent	3	11 days, 12:51:00	23 days, 6:09:00				39.93	4 days, 3:18:00				ordinary	ordinary	preventable	father	53	51-65	married	married/a	none/primary/secondary school	primary school	other	no	italian	italian	yes	more kids	23	21	17	15	for a medical emergency	no	not applicable
546	4325	2017-10-12	pugliese	pediatrics	pediatrics	0-4	2	2019-12-01	botricello	catanzaro	female	2016-02-16		ps	urgent	2	11 days, 12:51:00	589				39.93	4 days, 3:18:00				ordinary	ordinary	preventable	mother	40	31-50	married	cohabitant	high school/graduation	high school	commerciante	no	italian	italian	yes	one kid	2	88	88	88	CBP indication	no	not applicable
547	4323	2017-10-12	pugliese	pediatrics	pediatrics	0-4	3	2019-12-01	montepaone	catanzaro	female	2016-02-16	493	ps	urgent	3	20 days, 13:19:00	518.82	32 days, 18:09:00			3 days, 15:44:00	93.94				ordinary	ordinary	preventable	mother	38	31-50	married	married/a	high school/graduation	graduation	housewife	no	italian	italian	yes	one kid	1	88	88	88	CBP indication	no	not applicable
548	4316	2017-10-12	pugliese	pediatrics	pediatrics	2019-09-05	5	2019-12-01	girifalco	catanzaro	male	2016-02-16		ps	urgent	4	11 days, 12:51:00	32 days, 19:03:00	19 days, 10:19:00	32 days, 18:09:00		39.93	4 days, 3:18:00	93.94			ordinary	ordinary	preventable	mother	33	31-50	married	married/a	high school/graduation	high school	commerciante	no	italian	italian	yes	one kid	4	88	88	88	for a medical emergency	no	not applicable
549	4386	2017-10-12	pugliese	pediatrics	pediatrics	0-4	2	2019-12-01	petilia policastro	crotone	female	2016-02-15	493.90	ps	urgent	4	493.90	518.82	32 days, 18:09:00			39.93	4 days, 3:18:00	4 days, 3:29:00			ordinary	ordinary	preventable	mother	32	31-50	married	married/a	none/primary/secondary school	secondary school	other	no	italian	italian	yes	one kid	4	88	88	88	other	no	not applicable
550	4100	2017-10-12	pugliese	pediatrics	pediatrics	0-4	1	<1	botricello	catanzaro	female	2016-02-15		ps	urgent	3	19 days, 10:00:00	32 days, 18:09:00				3 days, 15:44:00	39.93	93.96			ordinary	ordinary	preventable	father	40	31-50	married	married/a	high school/graduation	graduation	self employed	no	italian	italian	yes	one kid	5	88	88	88	for a medical emergency	no	not applicable
551	4096	2017-10-12	pugliese	pediatrics	pediatrics	0-4	3	2019-12-01	catanzaro	catanzaro	male	2016-02-14	11 days, 12:51:00	ps	urgent	12	323.61	11 days, 12:51:00				39.93	88.91	3 days, 15:03:00	03:31:00	3 days, 17:14:00	ordinary	ordinary	not preventable	father	35	31-50	married	married/a	high school/graduation	high school	employee	no	italian	italian	no	no	88	88	88	88	for a medical emergency	no	not applicable
552	4013	2017-10-12	pugliese	pediatrics	pediatrics	0-4	2	2019-12-01	catanzaro	catanzaro	male	2016-02-14	32 days, 12:03:00	ps	urgent	2	21 days, 12:08:00	32 days, 18:09:00	10 days, 11:02:00			3 days, 15:44:00					ordinary	ordinary	not preventable	mother	36	31-50	married	married/a	high school/graduation	graduation	employee	no	italian	italian	yes	more kids	5	3	88	88	for a medical emergency	no	not applicable
553	3983	2017-10-12	pugliese	pediatrics	pediatrics	0-4	3	2019-12-01	san nicola da crissa	vibo valentia	male	2016-02-14	32 days, 12:31:00	ps	urgent	4	32 days, 12:31:00	19 days, 9:08:00				3 days, 15:44:00					voluntary	voluntary/dead/other	preventable	mother	32	31-50	married	married/a	high school/graduation	graduation	housewife	no	italian	italian	yes	one kid	2	88	88	88	for a medical emergency	no	not applicable
554	4135	2017-10-12	pugliese	pediatrics	pediatrics	0-4	4	2019-12-01	catanzaro	catanzaro	male	2016-02-14		ps	urgent	3	21 days, 12:08:00	15 days, 22:09:00	11 days, 16:09:00			88.72	3 days, 15:44:00	3 days, 17:52:00	93.94		ordinary	ordinary	not preventable	father	34	31-50	married	married/a	high school/graduation	high school	employee	no	italian	italian	yes	one kid	1	88	88	88	for a medical emergency	no	not applicable
555	3994	2017-10-12	pugliese	pediatrics	pediatrics	0-4	2	2019-12-01	amaroni	catanzaro	male	2016-02-14	486	ps	urgent	2	486	32 days, 18:09:00				3 days, 15:44:00	93.96	93.94			ordinary	ordinary	preventable	mother	35	31-50	married	married/a	high school/graduation	high school	housewife	no	italian	italian	yes	one kid	2	88	88	88	for a medical emergency	no	not applicable
556	4091	2017-10-12	pugliese	pediatrics	pediatrics	0-4	3	2019-12-01	catanzaro	catanzaro	female	2016-02-14		ps	urgent	1	493					3 days, 15:44:00					voluntary	voluntary/dead/other	preventable	mother	33	31-50	married	married/a	high school/graduation	graduation	self employed	no	italian	italian	yes	one kid	6	88	88	88	for a medical emergency	no	not applicable
557	4214	2017-10-12	pugliese	pediatrics	pediatrics	0-4	.7	<1	catanzaro	catanzaro	female	2016-02-14		ps	urgent	6	19 days, 10:00:00	518.82	32 days, 18:09:00			3 days, 15:44:00	93.96	93.94			ordinary	ordinary	preventable	mother	30	18-30	married	married/a	high school/graduation	graduation	employee	no	italian	italian	yes	one kid	4	88	88	88	for a medical emergency	no	not applicable
558	3953	2017-10-12	pugliese	pediatrics	pediatrics	0-4	.6	<1	petronà	catanzaro	male	2016-02-13	19 days, 10:19:00	ps	urgent	4	19 days, 10:00:00					93.96	93.94				ordinary	ordinary	preventable	mother	30	18-30	married	married/a	high school/graduation	high school	housewife	no	italian	italian	yes	one kid	4	88	88	88	CBP indication	no	not applicable
559	4088	2017-10-12	pugliese	pediatrics	pediatrics	0-4	.3	<1	chiaravalle centrale	catanzaro	female	2016-02-13		ps	urgent	2	11 days, 12:51:00	11 days, 12:02:00	32 days, 22:04:00	23 days, 6:09:00		39.93	4 days, 3:18:00				ordinary	ordinary	preventable	mother	40	31-50	married	married/a	high school/graduation	high school	self employed	no	italian	italian	no	more kids	6	3	88	88	for a medical emergency	no	not applicable
560	3934	2017-10-12	pugliese	pediatrics	pediatrics	0-4	.3	<1	vibo valentia	vibo valentia	female	2016-02-13		ps	urgent	2	32 days, 18:03:00	32 days, 12:09:00				88.72	3 days, 17:52:00	93.96	93.94		ordinary	ordinary	not preventable	mother	28	18-30	married	married/a	high school/graduation	high school	housewife	no	italian	italian	yes	one kid	5	88	88	88	for a medical emergency	no	not applicable
561	4212	2017-10-12	pugliese	pediatrics	pediatrics	15-17	17	>12	catanzaro	catanzaro	female	2016-02-13	40 days, 9:00:00	ps	urgent	3	40 days, 9:00:00					39.93	3 days, 17:52:00	4 days, 3:18:00			ordinary	ordinary	not preventable	father	50	31-50	unmarried/divorced/widower/other	divorced/a divorziato/a	high school/graduation	high school	employee	no	italian	italian	yes	one kid	25	88	88	88	for a medical emergency	no	not applicable
562	3897	2017-10-12	pugliese	pediatrics	pediatrics	0-4	2	2019-12-01	cessaniti	vibo valentia	male	2016-02-12	32 days, 12:03:00	ps	urgent	1	728.88					3 days, 15:03:00	03:31:00	39.93	3 days, 15:44:00		other	voluntary/dead/other	not preventable	father			married	married/a	high school/graduation	high school	employee	no	italian	italian	no	no	88	88	88	88	for a medical emergency	no	not applicable
563	3919	2017-10-12	pugliese	pediatrics	pediatrics	0-4	3	2019-12-01	catanzaro	catanzaro	female	2016-02-11		ps	urgent	6	19 days, 9:08:00	19 days, 10:00:00	15 days, 22:09:00			3 days, 15:44:00	88.72	4 days, 3:18:00			ordinary	ordinary	preventable													more kids
564	4089	2017-10-12	pugliese	pediatrics	pediatrics	0-4	.9	<1	catanzaro	catanzaro	female	2016-02-11		ps	urgent	3	11 days, 12:51:00	11 days, 12:02:00	10 days, 11:02:00	23 days, 6:09:00		39.93	4 days, 3:18:00				ordinary	ordinary	preventable	mother	44	31-50	married	married/a	high school/graduation	high school	employee	no	italian	italian	yes	one kid	12	88	88	88	for a medical emergency	no	not applicable
565	4224	2017-10-12	pugliese	pediatrics	pediatrics	0-4	.4	<1	satriano	catanzaro	male	2016-02-11	19 days, 10:00:00	ps	urgent	8	19 days, 10:00:00	32 days, 18:09:00				3 days, 15:44:00	93.94				ordinary	ordinary	preventable	father	38	31-50	married	married/a	high school/graduation	high school	employee/a	no	italian	italian	yes	one kid	5	88	88	88	CBP indication	no	not applicable
566	3662	2017-10-12	pugliese	pediatrics	pediatrics	15-17	17	>12	catanzaro	catanzaro	male	2016-02-10	29 days, 23:01:00	pls	planned	19	29 days, 23:01:00	32 days, 14:00:00	10 days, 13:08:00			88.91	3 days, 17:52:00				ordinary	ordinary	not preventable	father	50	31-50	married	married/a	high school/graduation	graduation	retired	no	italian	italian	no	no	88	88	88	88	for a medical emergency	no	not applicable
567	3598	2017-10-12	pugliese	pediatrics	pediatrics	15-17	16	>12	marcellinara	catanzaro	male	2016-02-09	382	ps	urgent	3	29 days, 23:48:00										ordinary	ordinary	not preventable	father	40	31-50	married	married/a	none/primary/secondary school	secondary school	housewife	no	italian	italian	yes	one kid	10	88	88	88	CBP indication	no	not applicable
568	3487	2017-10-12	pugliese	pediatrics	pediatrics	0-4	2	2019-12-01	vibo valentia	vibo valentia	male	2016-02-08	493.90	ps	urgent	3	486	493.90	518.82	32 days, 18:09:00		3 days, 15:44:00	39.93	4 days, 3:18:00			ordinary	ordinary	preventable													more kids
569	3679	2017-10-12	pugliese	pediatrics	pediatrics	0-4	.7	<1	catanzaro	catanzaro	female	2016-02-08		ps	urgent	2	11 days, 12:51:00	23 days, 16:09:00				39.93	4 days, 3:18:00				ordinary	ordinary	preventable	father	43	31-50	married	married/a	high school/graduation	high school	unemployed	no	italian	italian	yes	one kid	5	88	88	88	for a medical emergency	no	not applicable
570	3546	2017-10-12	pugliese	pediatrics	pediatrics	0-4	2	2019-12-01	sellia marina	catanzaro	female	2016-02-08		ps	urgent	3	486	11 days, 12:51:00	32 days, 19:03:00			3 days, 15:44:00	39.93	4 days, 3:18:00			ordinary	ordinary	preventable	mother	36	31-50	married	married/a	none/primary/secondary school	secondary school	housewife	no	italian	italian	yes	one kid	6	88	88	88	CBP indication	no	not applicable
571	3563	2017-10-12	pugliese	pediatrics	pediatrics	15-17	17	>12	catanzaro	catanzaro	male	2016-02-08		ps	urgent	2	23 days, 4:08:00	11 days, 12:51:00	23 days, 6:09:00			88.76	39.93	4 days, 3:18:00			ordinary	ordinary	not preventable	mother	44	31-50	married	married/a	high school/graduation	high school	employee/a	no	italian	italian	no	no	88	88	88	88	for a medical emergency	no	not applicable
572	4845	2017-10-12	pugliese	pediatrics	pediatrics	0-4	3	2019-12-01	montauro	catanzaro	male	2016-02-23		ps	urgent	3	10 days, 23:09:00	787.91									ordinary	ordinary	not preventable	mother	36	31-50	married	married/a	high school/graduation	high school	housewife	no	italian	italian	yes	one kid	8	88	88	88	for a medical emergency	no	not applicable
573	4965	2017-10-12	pugliese	pediatrics	pediatrics	0-4	4	2019-12-01	catanzaro	catanzaro	male	2016-02-23	15 days, 22:09:00	ps	urgent	3	15 days, 22:09:00	19 days, 9:08:00	11 days, 12:51:00			39.93	4 days, 3:18:00				ordinary	ordinary	preventable	father	51	51-65	married	married/a	high school/graduation	graduation	employee	si	italian	italian	yes	one kid	4	88	88	88	CBP not contactable	no	not applicable
574	4858	2017-10-12	pugliese	pediatrics	pediatrics	0-4	.2	<1	guardavalle	catanzaro	female	2016-02-23	19 days, 10:00:00	ps	urgent	4	19 days, 10:00:00					93.96	93.94				ordinary	ordinary	preventable													more kids
575	4846	2017-10-12	pugliese	pediatrics	pediatrics	0-4	.5	<1	guardavalle	catanzaro	male	2016-02-23	780.99	ps	urgent	4	780.99	19 days, 18:12:00				88.76	88.72				ordinary	ordinary	not preventable	mother	43	31-50	married	married/a	high school/graduation	high school	employee	no	italian	italian	yes	one kid	19	88	88	88	for a medical emergency	no	not applicable
576	4941	2017-10-12	pugliese	pediatrics	pediatrics	2019-09-05	5	2019-12-01	catanzaro	catanzaro	female	2016-02-22	23 days, 8:39:00	ps	urgent	2	23 days, 8:39:00	32 days, 21:00:00				88.76	39.93	4 days, 3:18:00			ordinary	ordinary	not preventable	mother	36	31-50	married	married/a	none/primary/secondary school	secondary school	unemployed	no	italian	italian	yes	more kids	14	12	88	88	for a medical emergency	no	not applicable
577	4786	2017-10-12	pugliese	pediatrics	pediatrics	0-4	2	2019-12-01	amaroni	catanzaro	male	2016-02-22	23 days, 6:09:00	ps	urgent	2	11 days, 12:51:00	23 days, 6:09:00				39.93	4 days, 3:18:00				ordinary	ordinary	preventable	mother	35	31-50	married	married/a	high school/graduation	high school	housewife	no	italian	italian	yes	one kid	2	88	88	88	for a medical emergency	no	not applicable
578	5496	2017-10-26	pugliese	pediatrics	pediatrics	0-4	2	2019-12-01	catanzaro	catanzaro	female	2016-02-29	15 days, 22:09:00	ps	urgent	5	496	15 days, 22:09:00									ordinary	ordinary	preventable													more kids
579	5478	2017-10-26	pugliese	pediatrics	pediatrics	0-4	.2	<1	catanzaro	catanzaro	female	2016-02-29	19 days, 10:19:00	ps	urgent	8	19 days, 10:19:00	598.82									ordinary	ordinary	not preventable	mother	35	31-50	married	married/a	none/primary/secondary school	none	housewife	no	italian	italian	yes	one kid	2	88	88	88	for a medical emergency	no	not applicable
580	5391	2017-10-26	pugliese	pediatrics	pediatrics	0-4	.1	<1	catanzaro	catanzaro	male	2016-02-29	19 days, 10:19:00	ps	urgent	2	19 days, 10:00:00										ordinary	ordinary	preventable	mother	33	31-50	married	married/a	none/primary/secondary school	secondary school	housewife	no	italian	italian	yes	one kid	7	88	88	88	CBP indication	no	not applicable
581	5562	2017-10-26	pugliese	pediatrics	pediatrics	0-4	2	2019-12-01	catanzaro	catanzaro	male	2016-02-29	11 days, 12:51:00	ps	urgent	7	11 days, 12:51:00	23 days, 6:09:00				39.93					ordinary	ordinary	preventable	mother	33	31-50	married	married/a	high school/graduation	high school	housewife	no	italian	italian	yes	one kid	7	88	88	88	for a medical emergency	no	not applicable
582	5237	2017-10-26	pugliese	pediatrics	pediatrics	0-4	.2	<1	catanzaro	catanzaro	female	2016-02-28	493.90	ps	urgent	2	493	21 days, 14:08:00	32 days, 18:09:00			39.93					ordinary	ordinary	preventable	father	36	31-50	married	cohabitant	none/primary/secondary school	secondary school	employee/a	no	italian	not italian	yes	one kid	4	88	88	88	CBP indication	no	not applicable
583	5235	2017-10-26	pugliese	pediatrics	pediatrics	0-4	2	2019-12-01	catanzaro	catanzaro	female	2016-02-25	486	ps	urgent	2	486	32 days, 18:09:00				39.93					ordinary	ordinary	preventable	mother	35	31-50	married	married/a	high school/graduation	high school	employee/a	no	italian	italian	yes	one kid	1	88	88	88	CBP indication	no	not applicable
584	5239	2017-10-26	pugliese	pediatrics	pediatrics	0-4	.11	<1	catanzaro	catanzaro	male	2016-02-28	466	ps	urgent	2	19 days, 10:19:00										ordinary	ordinary	not preventable	mother	33	31-50	married	married/a	none/primary/secondary school	none	housewife	no	italian	italian	yes	one kid	14	88	88	88	CBP indication	no	not applicable
585	5205	2017-10-26	pugliese	pediatrics	pediatrics	0-4	.1	<1	catanzaro	catanzaro	male	2016-02-28	19 days, 10:19:00	ps	urgent	6	19 days, 10:19:00	598.82									ordinary	ordinary	not preventable													more kids
586	5240	2017-10-26	pugliese	pediatrics	pediatrics	0-4	.8	<1	catanzaro	catanzaro	male	2016-02-28	11 days, 12:51:00	ps	urgent	6	11 days, 12:51:00	11 days, 12:02:00	23 days, 6:09:00			39.93					ordinary	ordinary	preventable	mother	34	31-50	married	married/a	high school/graduation	high school	housewife	no	italian	italian	yes	one kid	6	88	88	88	for a medical emergency	no	not applicable
587	5350	2017-10-26	pugliese	pediatrics	pediatrics	0-4	.6	<1	catanzaro	catanzaro	male	2016-02-28	19 days, 10:19:00	ps	urgent	8	19 days, 10:19:00	21 days, 12:08:00	518.82			39.93					ordinary	ordinary	not preventable	mother	30	18-30	married	married/a	high school/graduation	high school	housewife	no	italian	italian	yes	one kid	4	88	88	88	CBP indication	no	not applicable
588	5199	2017-10-26	pugliese	pediatrics	pediatrics	0-4	.1	<1	catanzaro	catanzaro	female	2016-02-27	486	ps	urgent	4	486					39.93					ordinary	ordinary	preventable	mother	34	31-50	married	married/a	high school/graduation	graduation	employee/a	no	italian	italian	yes	one kid	4	88	88	88	CBP indication	no	not applicable
589	5348	2017-10-26	pugliese	pediatrics	pediatrics	0-4	.2	<1	catanzaro	catanzaro	female	2016-02-27	19 days, 10:19:00	ps	urgent	5	19 days, 10:19:00	518.82									ordinary	ordinary	not preventable	mother	33	31-50	married	married/a	high school/graduation	graduation	employee/a	no	italian	italian	no	no	88	88	88	88	for a medical emergency	no	not applicable
590	5421	2017-10-26	pugliese	pediatrics	pediatrics	15-17	17	>12	catanzaro	catanzaro	female	2016-02-27	11 days, 12:51:00	ps	urgent	2	11 days, 12:51:00	787	311			39.93					ordinary	ordinary	preventable													more kids
591	5178	2017-10-26	pugliese	pediatrics	pediatrics	0-4	2	2019-12-01	catanzaro	catanzaro	male	2016-02-26	11 days, 12:51:00	ps	urgent	5	11 days, 12:51:00	23 days, 6:09:00				39.93					ordinary	ordinary	preventable	mother	34	31-50	married	married/a	high school/graduation	high school	commerciante	no	italian	italian	yes	one kid	6	88	88	88	for a medical emergency	no	not applicable
592	5148	2017-10-26	pugliese	pediatrics	pediatrics	2019-09-05	6	2019-12-01	vibo valentia	vibo valentia	female	2016-02-26	323.62	ps	urgent	8	323.62	19 days, 13:08:00									ordinary	ordinary	not preventable	mother	47	31-50	married	married/a	none/primary/secondary school	secondary school	housewife	no	italian	italian	yes	one kid	28	88	88	88	CBP not contactable	no	not applicable
593	5200	2017-10-26	pugliese	pediatrics	pediatrics	2019-09-05	6	2019-12-01	catanzaro	catanzaro	female	2016-02-26	19 days, 9:08:00	ps	urgent	4	19 days, 9:08:00										ordinary	ordinary	preventable	mother	29	18-30	married	married/a	none/primary/secondary school	secondary school	housewife	no	italian	italian	yes	one kid	12	88	88	88	for a medical emergency	no	not applicable
594	18301	2017-12-21	pugliese	pediatrics surgery	pediatrics sur/oto	2019-09-05	8	2019-12-01	torino	other region	male	2016-08-12	23 days, 15:22:00	ps	urgent	13	23 days, 15:22:00					3 days, 17:07:00	3 days, 14:28:00				ordinary	ordinary	not preventable	father	45	31-50	married	married/a	high school/graduation	high school	employee/a	no	italian	italian	yes	more kids	3	5	88	88	for a medical emergency	no	not applicable
595	5060	2017-10-26	pugliese	pediatrics	pediatrics	0-4	2	2019-12-01	reggio calabria	reggio calabria	female	2016-02-25	19 days, 9:08:00	ps	urgent	2	19 days, 9:08:00	11 days, 12:05:00	10 days, 11:02:00	15 days, 22:09:00		39.93					ordinary	ordinary	preventable	father	33	31-50			none/primary/secondary school	secondary school	self employed	no	italian	italian	yes	one kid	7	88	88	88	CBP indication	no	not applicable
596	5049	2017-10-26	pugliese	pediatrics	pediatrics	2019-09-05	6	2019-12-01	catanzaro	catanzaro	female	2016-02-25	32 days, 12:03:00	ps	urgent	2	32 days, 12:03:00	19 days, 9:08:00									ordinary	ordinary	preventable	father	48	31-50	married	married/a	none/primary/secondary school	secondary school	employee	no	italian	italian	yes	one kid	20	88	88	88	for a medical emergency	no	not applicable
597	5053	2017-10-26	pugliese	pediatrics	pediatrics	0-4	4	2019-12-01	catanzaro	catanzaro	female	2016-02-25	11 days, 12:51:00	ps	urgent	3	11 days, 12:51:00	23 days, 6:09:00				39.93					ordinary	ordinary	preventable	father	50	31-50	married	married/a	none/primary/secondary school	secondary school	unemployed	no	italian	not italian	no	no	88	88	88	88	CBP indication	no	not applicable
598	5047	2017-10-26	pugliese	pediatrics	pediatrics	0-4	1	<1	catanzaro	catanzaro	female	2016-02-25	19 days, 9:08:00	ps	urgent	3	11 days, 12:02:00	19 days, 9:08:00									ordinary	ordinary	not preventable	mother	31	31-50	married	married/a	high school/graduation	graduation	employee/a	no	italian	italian	yes	one kid	1	88	88	88	CBP indication	no	not applicable
599	5189	2017-10-26	pugliese	pediatrics	pediatrics	0-4	4	2019-12-01	catanzaro	catanzaro	male	2016-02-25	11 days, 12:51:00	ps	urgent	4	11 days, 12:51:00	11 days, 12:02:00	23 days, 6:09:00	486		39.93					ordinary	ordinary	preventable													more kids
600	5055	2017-10-26	pugliese	pediatrics	pediatrics	0-4	4	2019-12-01	catanzaro	catanzaro	male	2016-02-25	24 days, 20:08:00	ps	urgent	4	24 days, 20:08:00					39.93					ordinary	ordinary	not preventable													more kids
601	5034	2017-10-26	pugliese	pediatrics	pediatrics	15-17	17	>12	catanzaro	catanzaro	female	2016-01-23	32 days, 18:05:00	ps	urgent	5	15 days, 22:09:00	15 days, 20:10:00	32 days, 18:05:00	486		39.93					ordinary	ordinary	preventable													more kids
602	4860	2017-10-26	pugliese	pediatrics	pediatrics	0-4	2	2019-12-01	catanzaro	catanzaro	male	2016-02-24	484	ps	urgent	2	484										ordinary	ordinary	not preventable													more kids
603	4749	2017-10-26	pugliese	pediatrics	pediatrics	2019-09-05	7	2019-12-01	catanzaro	catanzaro	male	2016-02-22		ps	urgent	3	35 days, 14:00:00	19 days, 17:00:00				3 days, 15:03:00					ordinary	ordinary	not preventable													more kids
604	4765	2017-10-26	pugliese	pediatrics	pediatrics	2019-09-05	7	2019-12-01	catanzaro	catanzaro	female	2016-02-22	486	ps	urgent	2	486					3 days, 15:44:00	39.93				ordinary	ordinary	preventable	mother	39	31-50	married	married/a	high school/graduation	graduation	unemployed	no	italian	italian	yes	one kid	10	88	88	88	CBP indication	no	not applicable
605	4746	2017-10-26	pugliese	pediatrics	pediatrics	15-17	17	>12	catanzaro	catanzaro	female	2016-02-22	75	ps	urgent	3	75					88.76					ordinary	ordinary	not preventable	mother	45	31-50	married	married/a	high school/graduation	high school	housewife	no	italian	italian	yes	more kids	7	16	88	88	for a medical emergency	no	not applicable
606	4745	2017-10-26	pugliese	pediatrics	pediatrics	0-4	.5	<1	serra san bruno	vibo valentia	male	2016-02-22	19 days, 10:19:00	ps	urgent	6	19 days, 10:19:00	486	518.82	32 days, 18:09:00		3 days, 15:44:00	96.70	93.94			ordinary	ordinary	not preventable	mother	33	31-50	married	married/a	high school/graduation	graduation	employee/a	no	italian	italian	yes	one kid	4	88	88	88	CBP indication	no	not applicable
607	4878	2017-10-26	pugliese	pediatrics	pediatrics	0-4	.11	<1	catanzaro	catanzaro	female	2016-02-21	11 days, 12:51:00	ps	urgent	2	11 days, 12:51:00	23 days, 6:09:00	10 days, 19:02:00			39.93	4 days, 3:18:00				ordinary	ordinary	preventable	mother	26	18-30	unmarried/divorced/widower/other	celibe/nubile	none/primary/secondary school	primary school	unemployed	no	italian	not italian	no	no	88	88	88	88	for a medical emergency	no	not applicable
608	4603	2017-10-26	pugliese	pediatrics	pediatrics	0-4	3	2019-12-01	catanzaro	catanzaro	male	2016-02-21	23 days, 6:09:00	ps	urgent	2	11 days, 12:51:00	23 days, 6:09:00				39.93	4 days, 3:18:00				ordinary	ordinary	preventable	father	41	31-50	married	married/a	high school/graduation	high school	employee/a	no	italian	italian	yes	one kid	6	88	88	88	for a medical emergency	no	not applicable
609	4627	2017-10-26	pugliese	pediatrics	pediatrics	0-4	2	2019-12-01	girifalco	catanzaro	male	2016-02-21	486	ps	urgent	2	486					3 days, 15:44:00	93.96	93.94			ordinary	ordinary	preventable	mother	33	31-50	married	married/a	high school/graduation	high school	housewife	no	italian	italian	yes	one kid	7	88	88	88	for a medical emergency	no	not applicable
610	4604	2017-10-26	pugliese	pediatrics	pediatrics	0-4	.1	<1	girifalco	catanzaro	female	2016-02-21	19 days, 10:19:00	ps	urgent	5	19 days, 10:19:00	518.82	32 days, 18:09:00			3 days, 15:44:00	96.70				ordinary	ordinary	not preventable													more kids
611	4608	2017-10-26	pugliese	pediatrics	pediatrics	0-4	2	2019-12-01	longobardi	cosenza	male	2016-02-21	11 days, 12:51:00	ps	urgent	4	11 days, 12:51:00	10 days, 11:02:00	15 days, 22:09:00			3 days, 15:44:00	39.93				ordinary	ordinary	preventable	mother	34	31-50	married	married/a	high school/graduation	high school	housewife	no	italian	italian	yes	one kid	4	88	88	88	CBP indication	no	not applicable
612	4557	2017-10-26	pugliese	pediatrics	pediatrics	0-4	2	2019-12-01	carlopoli	catanzaro	male	2016-02-20	486	ps	urgent	2	486	23 days, 6:09:00				3 days, 15:44:00	39.93				ordinary	ordinary	preventable	mother	30	18-30	married	married/a	high school/graduation	graduation	employee	si	italian	italian	yes	one kid	6	88	88	88	for a medical emergency	no	not applicable
613	4587	2017-10-26	pugliese	pediatrics	pediatrics	0-4	2	2019-12-01	botricello	catanzaro	female	2016-02-20	11 days, 12:51:00	ps	urgent	2	11 days, 12:51:00	23 days, 6:09:00									ordinary	ordinary	preventable	mother	29	18-30	unmarried/divorced/widower/other	celibe/nubile	none/primary/secondary school	primary school	housewife	no	not italian	not italian	no	no	88	88	88	88	CBP indication	no	not applicable
614	4939	2017-10-26	pugliese	pediatrics	pediatrics	15-17	17	>12	catanzaro	catanzaro	male	2016-02-20	23 days, 4:09:00	ps	urgent	6	23 days, 4:09:00	11 days, 12:51:00				39.93	9918				ordinary	ordinary	not preventable	mother	44	31-50	married	married/a	high school/graduation	high school	employee/a	no	italian	italian	no	no	88	88	88	88	for a medical emergency	no	not applicable
615	4560	2017-10-26	pugliese	pediatrics	pediatrics	2014-10-01	12	2019-12-01	guardavalle	catanzaro	male	2016-02-20	14 days, 9:09:00	ps	urgent	4	14 days, 9:09:00	13 days, 6:01:00				39.93	99.98				ordinary	ordinary	preventable	mother	49	31-50	married	married/a	none/primary/secondary school	secondary school	commerciante	no	italian	italian	yes	more kids	9	7	88	88	for a medical emergency	no	not applicable
616	4564	2017-10-26	pugliese	pediatrics	pediatrics	2019-09-05	5	2019-12-01	filadelfia	vibo valentia	female	2016-02-20	11 days, 23:00:00	ps	urgent	3	11 days, 23:00:00	23 days, 8:39:00				4 days, 0:38:00	88.79				ordinary	ordinary	not preventable	mother	43	31-50	married	married/a	none/primary/secondary school	secondary school	housewife	no	italian	italian	yes	more kids	26	21	16	88	for a medical emergency	no	not applicable
617	4543	2017-10-26	pugliese	pediatrics	pediatrics	15-17	17	>12	catanzaro	catanzaro	female	2016-02-19	12 days, 19:01:00	ps	urgent	12	12 days, 19:01:00	10 days, 23:09:00	11 days, 12:51:00	23 days, 6:09:00		39.93	4 days, 3:29:00	88.76			ordinary	ordinary	not preventable	father	50	31-50	married	married/a	high school/graduation	high school	employee/a	no	italian	italian	yes	one kid	17	88	88	88	CBP indication	no	not applicable
618	4529	2017-10-26	pugliese	pediatrics	pediatrics	15-17	17	>12	marcellinara	catanzaro	female	2016-02-19	079.99	ps	urgent	3	079.99	32 days, 22:04:00									ordinary	ordinary	not preventable	mother	55	51-65			high school/graduation	high school	housewife	no	italian	italian	no	no	88	88	88	88	CBP indication	no	not applicable
619	4549	2017-10-26	pugliese	pediatrics	pediatrics	0-4	.4	<1	petronà	catanzaro	male	2016-02-19	057.8	ps	urgent	5	057.8	15 days, 22:09:00									ordinary	ordinary	not preventable	father	45	31-50	married	married/a	high school/graduation	graduation	self employed	no	italian	italian	yes	more kids	4	6	88	88	for a medical emergency	no	not applicable
620	4454	2017-10-26	pugliese	pediatrics	pediatrics	0-4	4	2019-12-01	caraffa di catanzaro	catanzaro	male	2016-02-19	486	ps	urgent	2	486					39.93	4 days, 3:29:00				ordinary	ordinary	preventable	mother	31	31-50			high school/graduation	graduation	housewife	no	italian	italian	no	no	88	88	88	88	for a medical emergency	no	not applicable
621	4537	2017-10-26	pugliese	pediatrics	pediatrics	0-4	.9	<1	curinga	reggio calabria	female	2016-02-19	23 days, 6:09:00	ps	urgent	2	11 days, 12:51:00	23 days, 6:09:00				39.93	4 days, 3:18:00	4 days, 3:29:00			ordinary	ordinary	preventable	mother	25	18-30	married	married/a	high school/graduation	high school	housewife	no	italian	italian	no	no	88	88	88	88	CBP indication	no	not applicable
622	4551	2017-10-26	pugliese	pediatrics	pediatrics	2019-09-05	5	2019-12-01	borgia	catanzaro	male	2016-02-19	19 days, 9:08:00	ps	urgent	2	19 days, 9:08:00	466				3 days, 15:44:00	93.94				ordinary	ordinary	preventable	mother	41	31-50			high school/graduation	high school	unemployed	no	italian	italian	yes	one kid	18	88	88	88	CBP not contactable	no	not applicable
623	4565	2017-10-26	pugliese	pediatrics	pediatrics	0-4	2	2019-12-01	catanzaro	catanzaro	male	2016-02-19	19 days, 9:08:00	ps	urgent	3	19 days, 9:08:00	11 days, 18:49:00									ordinary	ordinary	preventable	mother	42	31-50			high school/graduation	graduation	employee	si	italian	italian	yes	more kids	20	14	88	88	CBP not contactable	no	not applicable
624	4434	2017-10-26	pugliese	pediatrics	pediatrics	0-4	.9	<1	mesoraca	crotone	female	2016-02-18	19 days, 9:08:00	ps	urgent	4	19 days, 9:08:00	15 days, 22:09:00	19 days, 10:00:00								ordinary	ordinary	preventable	mother			married	married/a	high school/graduation	high school	employee	no	italian	italian	no	no	88	88	88	88	CBP indication	no	not applicable
625	4450	2017-10-26	pugliese	pediatrics	pediatrics	2014-10-01	12	2019-12-01	tiriolo	catanzaro	male	2016-02-18	781.99	ps	urgent	4	781.99	14 days, 10:09:00	19 days, 0:08:00			39.93	4 days, 3:18:00				ordinary	ordinary	not preventable	mother	40	31-50	married	married/a	high school/graduation	high school	employee	no	italian	italian	yes	more kids	18	11	88	88	for a medical emergency	no	not applicable
626	4343	2017-10-26	pugliese	pediatrics	pediatrics	0-4	.8	<1	marcellinara	catanzaro	male	2016-02-17	19 days, 10:19:00	ps	urgent	7	19 days, 10:19:00	518.82				96.70	3 days, 15:44:00				ordinary	ordinary	not preventable	mother	34	31-50	married	married/a	high school/graduation	high school	housewife	no	italian	italian	yes	one kid	6	88	88	88	for a medical emergency	no	not applicable
627	4315	2017-10-26	pugliese	pediatrics	pediatrics	2014-10-01	14	>12	catanzaro	catanzaro	male	2016-02-17	443	ps	urgent	2	443.70					39.93					ordinary	ordinary	not preventable	mother	37	31-50	married	married/a	high school/graduation	high school	housewife	no	italian	italian	yes	more kids	22	18	88	88	for a medical emergency	no	not applicable
628	4352	2017-10-26	pugliese	pediatrics	pediatrics	0-4	.8	<1	catanzaro	catanzaro	male	2016-02-17	24 days, 20:08:00	ps	urgent	2	24 days, 20:08:00										ordinary	ordinary	not preventable	mother			unmarried/divorced/widower/other	celibe/nubile	high school/graduation	high school	housewife	no	italian	italian	no	no	88	88	88	88	for a medical emergency	no	not applicable
629	4455	2017-10-26	pugliese	pediatrics	pediatrics	2014-10-01	12	2019-12-01	catanzaro	catanzaro	male	2016-02-17	32 days, 18:05:00	ps	urgent	3	32 days, 18:05:00	17 days, 18:04:00				3 days, 15:44:00					ordinary	ordinary	not preventable													more kids
630	6181	2017-11-06	pugliese	pediatrics	pediatrics	2019-09-05	8	2019-12-01	catanzaro	catanzaro	female	2016-03-08		ps	urgent	3	24 days, 4:09:00					88.76					ordinary	ordinary	not preventable	mother	39	31-50	married	married/a	high school/graduation	graduation	employee	si	italian	italian	yes	one kid	19	88	88	88	for a medical emergency	no	not applicable
631	6182	2017-11-06	pugliese	pediatrics	pediatrics	0-4	.5	<1	catanzaro	catanzaro	male	2016-03-08	32 days, 18:02:00	ps	urgent	2	32 days, 18:02:00	32 days, 18:03:00									ordinary	ordinary	not preventable													more kids
632	6204	2017-11-06	pugliese	pediatrics	pediatrics	0-4	2	2019-12-01	chiaravalle centrale	catanzaro	male	2016-03-08	11 days, 12:51:00	ps	urgent	5	11 days, 12:51:00	11 days, 12:00:00	13 days, 6:01:00			39.93	4 days, 3:18:00				ordinary	ordinary	preventable	father	33	31-50	married	married/a	none/primary/secondary school	secondary school	commerciante	no	not italian	not italian	yes	one kid	1	88	88	88	for a medical emergency	no	not applicable
633	6097	2017-11-06	pugliese	pediatrics	pediatrics	2019-09-05	7	2019-12-01	cropani	catanzaro	female	2016-03-07		ps	urgent	7	049.9					03:31:00	88.91	3 days, 17:52:00	39.93		ordinary	ordinary	not preventable	mother	34	31-50	married	married/a	none/primary/secondary school	secondary school	housewife	no	italian	italian	no	no	88	88	88	88	for a medical emergency	no	not applicable
634	6055	2017-11-06	pugliese	pediatrics	pediatrics	0-4	2	2019-12-01	borgia	catanzaro	female	2016-03-07	32 days, 12:39:00	ps	urgent	3	32 days, 12:31:00	057.8									ordinary	ordinary	preventable	mother	41	31-50	married	married/a	high school/graduation	high school	self employed	no	italian	italian	yes	one kid	12	88	88	88	for a medical emergency	no	not applicable
635	6098	2017-11-06	pugliese	pediatrics	pediatrics	0-4	4	2019-12-01	catanzaro	catanzaro	male	2016-03-07	32 days, 12:03:00	ps	urgent	3	32 days, 12:03:00	15 days, 22:09:00				39.93	3 days, 17:14:00	4 days, 3:29:00			ordinary	ordinary	preventable	father	29	18-30	married	cohabitant	high school/graduation	high school	self employed	no	italian	italian	yes	one kid	2	88	88	88	for a medical emergency	no	not applicable
636	6068	2017-11-06	pugliese	pediatrics	pediatrics	0-4	.9	<1	taverna	catanzaro	female	2016-03-07		ps	urgent	2	21 days, 12:08:00					3 days, 15:44:00	93.94				ordinary	ordinary	not preventable	mother	41	31-50	married	married/a	high school/graduation	high school	self employed	no	italian	italian	yes	one kid	7	88	88	88	CBP indication	no	not applicable
637	6096	2017-11-06	pugliese	pediatrics	pediatrics	0-4	4	2019-12-01	sellia marina	catanzaro	male	2016-03-07		ps	urgent	3	21 days, 12:08:00	15 days, 22:09:00				3 days, 15:44:00	88.76	39.93	4 days, 3:29:00		ordinary	ordinary	not preventable	mother	34	31-50	married	married/a	none/primary/secondary school	secondary school	housewife	no	italian	italian	no	no	88	88	88	88	CBP not contactable	no	not applicable
638	6173	2017-11-06	pugliese	pediatrics	pediatrics	0-4	4	2019-12-01	mesoraca	crotone	male	2016-03-07		ps	urgent	3	11 days, 12:51:00	23 days, 6:09:00				39.93	4 days, 3:18:00				ordinary	ordinary	preventable	mother	30	18-30	married	married/a	none/primary/secondary school	none	employee/a	no	italian	italian	no	no	88	88	88	88	CBP indication	no	not applicable
639	6075	2017-11-06	pugliese	pediatrics	pediatrics	2014-10-01	13	>12	petronà	catanzaro	female	2016-03-07		ps	urgent	5	19 days, 5:00:00					3 days, 15:03:00	39.93	4 days, 3:29:00			ordinary	ordinary	not preventable	father	44	31-50	married	married/a	high school/graduation	high school	employee	no	italian	italian	yes	more kids	18	10	88	88	CBP indication	no	not applicable
640	6244	2017-11-06	pugliese	pediatrics	pediatrics	15-17	17	>12	catanzaro	catanzaro	female	2016-03-07		ps	urgent	4	29 days, 23:48:00					3 days, 17:51:00	1 day, 14:22:00				ordinary	ordinary	not preventable	father	64	51-65	married	married/a	high school/graduation	high school	self employed	no	italian	italian	yes	more kids	21	14	88	88	CBP indication	no	not applicable
641	5888	2017-11-06	pugliese	pediatrics	pediatrics	0-4	.8	<1	zagarise	catanzaro	female	2016-03-06		ps	urgent	1	15 days, 22:09:00	19 days, 10:00:00									voluntary	voluntary/dead/other	preventable	mother	27	18-30	married	married/a	high school/graduation	high school	housewife	no	italian	italian	yes	one kid	9	88	88	88	CBP indication	no	not applicable
642	6176	2017-11-06	pugliese	pediatrics	pediatrics	0-4	2	2019-12-01	catanzaro	catanzaro	male	2016-03-06	23 days, 6:09:00	ps	urgent	3	11 days, 12:51:00	23 days, 6:09:00	493.90	32 days, 18:09:00		3 days, 15:44:00	4 days, 3:18:00	4 days, 3:29:00			ordinary	ordinary	preventable	mother	37	31-50	married	cohabitant	high school/graduation	high school	employee	no	italian	italian	no	no	88	88	88	88	for a medical emergency	no	not applicable
643	5879	2017-11-06	pugliese	pediatrics	pediatrics	2019-09-05	7	2019-12-01	catanzaro	catanzaro	male	2016-03-05		ps	urgent	1	288.60	30 days, 3:05:00				88.76					voluntary	voluntary/dead/other	not preventable	mother	46	31-50	married	married/a	high school/graduation	graduation	employee	no	italian	italian	no	no	88	88	88	88	CBP not contactable	no	not applicable
644	5880	2017-11-06	pugliese	pediatrics	pediatrics	0-4	1	<1	marcellinara	catanzaro	male	2016-03-05		ps	urgent	2	15 days, 22:09:00	19 days, 10:00:00									voluntary	voluntary/dead/other	preventable	mother	28	18-30	married	married/a	high school/graduation	high school	self employed	no	italian	italian	no	no	88	88	88	88	for a medical emergency	no	not applicable
645	5869	2017-11-06	pugliese	pediatrics	pediatrics	0-4	3	2019-12-01	crotone	crotone	male	2016-03-05	32 days, 12:31:00	ps	urgent	4	32 days, 12:31:00	32 days, 22:04:00	15 days, 22:09:00			4 days, 3:29:00					ordinary	ordinary	preventable	mother	42	31-50	married	married/a	high school/graduation	high school	self employed	no	italian	italian	no	no	88	88	88	88	for a medical emergency	no	not applicable
646	5868	2017-11-06	pugliese	pediatrics	pediatrics	2014-10-01	13	>12	maierato	vibo valentia	female	2016-03-05	15 days, 17:39:00	ps	urgent	4	15 days, 17:39:00	15 days, 18:09:00				39.93					ordinary	ordinary	not preventable	mother	52	51-65	married	married/a	high school/graduation	graduation	employee	si	italian	italian	yes	one kid	2	88	88	88	other	no	not applicable
647	5875	2017-11-06	pugliese	pediatrics	pediatrics	0-4	.3	<1	girifalco	catanzaro	male	2016-03-05	19 days, 10:19:00	ps	urgent	8	19 days, 10:00:00	518.82	32 days, 18:09:00			3 days, 15:44:00	96.70	93.94			ordinary	ordinary	preventable	mother	31	31-50	married	married/a	high school/graduation	graduation	unemployed	si	italian	italian	no	no	88	88	88	88	CBP indication	no	not applicable
648	5849	2017-11-06	pugliese	pediatrics	pediatrics	0-4	.4	<1	catanzaro	catanzaro	male	2016-03-04		ps	urgent	4	19 days, 10:00:00	486				93.96	93.94	4 days, 3:29:00			ordinary	ordinary	preventable													more kids
649	5825	2017-11-06	pugliese	pediatrics	pediatrics	2014-10-01	12	2019-12-01	sellia marina	catanzaro	male	2016-03-04	14 days, 23:00:00	ps	urgent	3	14 days, 23:00:00					88.91					ordinary	ordinary	not preventable	mother	45	31-50	married	married/a	high school/graduation	graduation	employee	no	italian	italian	yes	one kid	23	88	88	88	for a medical emergency	no	not applicable
650	5822	2017-11-06	pugliese	pediatrics	pediatrics	0-4	.11	<1	marcellinara	catanzaro	female	2016-03-04	11 days, 12:51:00	ps	urgent	7	11 days, 12:51:00	11 days, 12:00:00	11 days, 12:08:00	23 days, 6:09:00		39.93	4 days, 3:18:00	4 days, 3:29:00			ordinary	ordinary	preventable	mother	42	31-50	married	cohabitant	none/primary/secondary school	secondary school	unemployed	no	italian	italian	yes	one kid	15	88	88	88	for a medical emergency	no	not applicable
651	5914	2017-11-06	pugliese	pediatrics	pediatrics	15-17	15	>12	borgia	catanzaro	male	2016-03-04	422.92	ps	urgent	6	422.92	420.90				39.93	3 days, 15:44:00	3 days, 17:52:00	88.72		ordinary	ordinary	not preventable	mother	41	31-50	unmarried/divorced/widower/other	divorced/a divorziato/a	none/primary/secondary school	secondary school	employee/a	no	italian	italian	no	no	88	88	88	88	for a medical emergency	no	not applicable
652	5824	2017-11-06	pugliese	pediatrics	pediatrics	0-4	3	2019-12-01	borgia	catanzaro	female	2016-03-03		ps	urgent	2	11 days, 12:51:00	23 days, 6:09:00				39.93	4 days, 3:18:00				ordinary	ordinary	preventable	mother	28	18-30	married	married/a	none/primary/secondary school	secondary school	employee	no	italian	italian	no	no	88	88	88	88	CBP indication	no	not applicable
653	5721	2017-11-06	pugliese	pediatrics	pediatrics	15-17	17	>12	corigliano calabro	cosenza	male	2016-03-03	24 days, 1:00:00	ps	urgent	4	24 days, 1:00:00	11 days, 13:04:00				39.93	4 days, 3:29:00				ordinary	ordinary	not preventable	father	52	51-65	married	married/a	high school/graduation	high school	other	no	italian	italian	yes	one kid	23	88	88	88	for a medical emergency	no	not applicable
654	5751	2017-11-06	pugliese	pediatrics	pediatrics	0-4	4	2019-12-01	catanzaro	catanzaro	female	2016-03-03	12 days, 1:03:00	ps	urgent	2	12 days, 1:03:00					88.79					ordinary	ordinary	not preventable	mother	33	31-50	married	married/a	high school/graduation	high school	unemployed	no	italian	italian	yes	one kid	11	88	88	88	CBP indication	no	not applicable
655	5750	2017-11-06	pugliese	pediatrics	pediatrics	0-4	.8	<1	girifalco	catanzaro	male	2016-03-03	19 days, 10:19:00	ps	urgent	5	19 days, 10:00:00	518.82	24 days, 20:08:00			3 days, 15:44:00	93.96	4 days, 3:18:00			ordinary	ordinary	preventable	mother	30	18-30	married	married/a	high school/graduation	graduation	unemployed	si	italian	italian	yes	one kid	5	88	88	88	CBP indication	no	not applicable
656	5738	2017-11-06	pugliese	pediatrics	pediatrics	0-4	.3	<1	catanzaro	catanzaro	male	2016-03-03	19 days, 10:19:00	ps	urgent	5	19 days, 10:00:00	486	32 days, 18:09:00			3 days, 15:44:00	93.96	93.94			ordinary	ordinary	preventable	mother	32	31-50	married	cohabitant	none/primary/secondary school	secondary school	commerciante	no	italian	italian	no	no	88	88	88	88	CBP indication	no	not applicable
657	5620	2017-11-06	pugliese	pediatrics	pediatrics	2014-10-01	11	2019-12-01	ricadi	vibo valentia	male	2016-03-02	24 days, 4:39:00	ps	urgent	12	24 days, 4:39:00	403.90				39.93	88.73	4 days, 3:29:00			ordinary	ordinary	not preventable	father	59	51-65	married	married/a	high school/graduation	high school	employee/a	si	italian	italian	yes	more kids	9	19	16	28	other	no	not applicable
658	5725	2017-11-06	pugliese	pediatrics	pediatrics	0-4	.5	<1	girifalco	catanzaro	male	2016-03-02	19 days, 10:00:00	ps	urgent	5	19 days, 10:00:00	32 days, 18:09:00				93.96					ordinary	ordinary	preventable	father	47	31-50	married	cohabitant	none/primary/secondary school	secondary school	commerciante	no	italian	italian	yes	one kid	8	88	88	88	CBP indication	no	not applicable
659	5477	2017-11-06	pugliese	pediatrics	pediatrics	0-4	.3	<1	borgia	catanzaro	male	2016-03-01	19 days, 10:00:00	ps	urgent	6	19 days, 10:00:00	32 days, 18:09:00				39.93	93.96	93.94			ordinary	ordinary	preventable	mother	33	31-50	married	married/a	high school/graduation	graduation	self employed	no	italian	italian	no	no	88	88	88	88	CBP indication	no	not applicable
660	5494	2017-11-06	pugliese	pediatrics	pediatrics	2014-10-01	13	>12	lamezia terme	catanzaro	female	2016-03-01		ps	urgent	2	556										ordinary	ordinary	not preventable													more kids
661	5501	2017-11-06	pugliese	pediatrics	pediatrics	0-4	.5	<1	lamezia terme	catanzaro	female	2016-03-01	19 days, 10:19:00	ps	urgent	1	19 days, 10:00:00	32 days, 18:09:00									voluntary	voluntary/dead/other	preventable													more kids
662	5502	2017-11-06	pugliese	pediatrics	pediatrics	0-4	.5	<1	lamezia terme	catanzaro	female	2016-03-01	19 days, 10:19:00	ps	urgent	1	19 days, 10:00:00	32 days, 18:09:00									voluntary	voluntary/dead/other	preventable													more kids
663	5726	2017-11-06	pugliese	pediatrics	pediatrics	2019-09-05	5	2019-12-01	girifalco	catanzaro	male	2016-03-01		ps	urgent	5	11 days, 12:51:00	10 days, 11:02:00	23 days, 6:09:00			39.93	4 days, 3:18:00				ordinary	ordinary	preventable	mother	33	31-50	married	married/a	high school/graduation	high school	commerciante	no	italian	italian	yes	one kid	4	88	88	88	for a medical emergency	no	not applicable
664	6561	2017-11-06	pugliese	pediatrics	pediatrics	0-4	1	<1	vibo valentia	vibo valentia	male	2016-03-13	19 days, 9:08:00	ps	urgent	4	19 days, 9:08:00					39.93					ordinary	ordinary	preventable	mother	29	18-30	married	married/a	high school/graduation	high school	unemployed	no	italian	italian	no	no	88	88	88	88	CBP indication	no	not applicable
665	6557	2017-11-06	pugliese	pediatrics	pediatrics	2014-10-01	10	2019-12-01	catanzaro	catanzaro	male	2016-03-13	31 days, 7:03:00	altro	planned	2	31 days, 7:03:00	32 days, 21:00:00	32 days, 19:03:00								ordinary	ordinary	not preventable	mother	36	31-50	unmarried/divorced/widower/other	divorced/a divorziato/a	high school/graduation	high school	employee/a	no	italian	italian	yes	one kid	6	88	88	88	for a medical emergency	no	not applicable
666	6565	2017-11-06	pugliese	pediatrics	pediatrics	0-4	2	2019-12-01	catanzaro	catanzaro	female	2016-03-13	19 days, 9:08:00	ps	urgent	4	19 days, 9:08:00	15 days, 22:09:00				39.93					ordinary	ordinary	preventable	mother	38	31-50	unmarried/divorced/widower/other	divorced/a divorziato/a	high school/graduation	high school	employee/a	no	italian	italian	no	no	88	88	88	88	CBP indication	no	not applicable
667	6596	2017-11-06	pugliese	pediatrics	pediatrics	15-17	17	>12	catanzaro	catanzaro	female	2016-03-12	10 days, 19:02:00	ps	urgent	10	14 days, 9:09:00	10 days, 19:02:00									ordinary	ordinary	preventable	mother	45	31-50	married	married/a	high school/graduation	high school	housewife	no	italian	italian	yes	more kids	25	22	12	88	for a medical emergency	no	not applicable
668	6550	2017-11-06	pugliese	pediatrics	pediatrics	0-4	.5	<1	catanzaro	catanzaro	male	2016-03-12	32 days, 14:05:00	ps	urgent	6	32 days, 14:05:00	17 days, 15:09:00				39.93					ordinary	ordinary	not preventable	mother	30	18-30	married	cohabitant	high school/graduation	high school	employee	no	italian	italian	no	no	88	88	88	88	for a medical emergency	no	not applicable
669	6546	2017-11-06	pugliese	pediatrics	pediatrics	0-4	3	2019-12-01	vibo valentia	vibo valentia	male	2016-03-12	486	ps	urgent	5	486	518.82	32 days, 18:09:00			39.93					ordinary	ordinary	preventable	mother	40	31-50	married	married/a	none/primary/secondary school	secondary school	housewife	no	italian	italian	no	no	88	88	88	88	for a medical emergency	no	not applicable
670	6526	2017-11-06	pugliese	pediatrics	pediatrics	0-4	2	2019-12-01	catanzaro	catanzaro	male	2016-03-11	486	ps	urgent	4	486	31 days, 12:00:00	31 days, 9:03:00			39.93					ordinary	ordinary	preventable	father	32	31-50	married	cohabitant	none/primary/secondary school	secondary school	unemployed	no	italian	italian	no	no	88	88	88	88	CBP not contactable	no	not applicable
671	6529	2017-11-06	pugliese	pediatrics	pediatrics	0-4	.5	<1	catanzaro	catanzaro	female	2016-03-11	493.90	ps	urgent	2	493.90	598.82	32 days, 18:09:00								ordinary	ordinary	preventable	mother	24	18-30	married	married/a	none/primary/secondary school	secondary school	unemployed	no	italian	italian	no	no	88	88	88	88	for a medical emergency	no	not applicable
672	6506	2017-11-06	pugliese	pediatrics	pediatrics	15-17	17	>12	catanzaro	catanzaro	female	2016-03-11	346.90	ps	urgent	2	11 days, 12:51:00	346.90				39.93					ordinary	ordinary	preventable													more kids
673	6523	2017-11-06	pugliese	pediatrics	pediatrics	0-4	.2	<1	crotone	crotone	male	2016-03-11	19 days, 10:19:00	ps	urgent	5	19 days, 10:19:00	598.82	32 days, 18:09:00	32 days, 18:03:00		39.93					ordinary	ordinary	not preventable	father	48	31-50	married	married/a	high school/graduation	high school	self employed	no	italian	italian	yes	one kid	4	88	88	88	for a medical emergency	no	not applicable
674	6391	2017-11-06	pugliese	pediatrics	pediatrics	15-17	17	>12	catanzaro	catanzaro	female	2016-03-10	75	ps	urgent	4	75	23 days, 21:01:00									ordinary	ordinary	not preventable	mother	51	51-65	married	married/a	high school/graduation	high school	employee	no	italian	italian	yes	one kid	14	88	88	88	for a medical emergency	no	not applicable
675	6528	2017-11-06	pugliese	pediatrics	pediatrics	0-4	2	2019-12-01	catanzaro	catanzaro	male	2016-03-10	32 days, 12:31:00	ps	urgent	3	32 days, 12:31:00	19 days, 9:08:00	12 days, 0:50:00								ordinary	ordinary	preventable	mother	37	31-50	married	married/a	none/primary/secondary school	secondary school	housewife	no	italian	italian	yes	one kid	7	88	88	88	for a medical emergency	no	not applicable
676	6205	2017-11-06	pugliese	pediatrics	pediatrics	0-4	.1	<1	catanzaro	catanzaro	female	2016-03-09	19 days, 10:19:00	ps	planned	6	19 days, 10:19:00	486	518.82	32 days, 18:09:00		39.93					ordinary	ordinary	not preventable	mother	30	18-30	married	married/a	none/primary/secondary school	secondary school	self employed	no	italian	italian	no	no	88	88	88	88	for a medical emergency	no	not applicable
677	6304	2017-11-06	pugliese	pediatrics	pediatrics	0-4	.7	<1	catanzaro	catanzaro	female	2016-03-09	19 days, 10:00:00	ps	urgent	2	19 days, 10:00:00	493.90									ordinary	ordinary	preventable	mother	27	18-30	married	married/a	high school/graduation	high school	housewife	si	italian	italian	no	no	88	88	88	88	CBP indication	no	not applicable
678	6303	2017-11-06	pugliese	pediatrics	pediatrics	2014-10-01	10	2019-12-01	catanzaro	catanzaro	male	2016-03-09	32 days, 12:06:00	ps	urgent	2	32 days, 12:06:00										ordinary	ordinary	not preventable	mother	32	31-50	married	married/a	high school/graduation	high school	housewife	no	italian	italian	yes	one kid	5	88	88	88	CBP indication	no	not applicable
679	6501	2017-11-06	pugliese	pediatrics	pediatrics	0-4	3	2019-12-01	catanzaro	catanzaro	male	2016-03-09	19 days, 9:08:00	ps	urgent	4	19 days, 9:08:00					39.93					ordinary	ordinary	preventable	mother	32	31-50	married	married/a	none/primary/secondary school	secondary school	employee/a	no	italian	italian	yes	one kid	4	88	88	88	for a medical emergency	no	not applicable
680	6661	2017-11-06	pugliese	pediatrics	pediatrics	0-4	.1	<1	catanzaro	catanzaro	male	2016-03-13	079.9	ps	urgent	2	079.9										ordinary	ordinary	not preventable	father	37	31-50	married	married/a	high school/graduation	high school	self employed	no	italian	italian	yes	one kid	3	88	88	88	CBP indication	no	not applicable
681	6560	2017-11-06	pugliese	pediatrics	pediatrics	2019-09-05	5	2019-12-01	catanzaro	catanzaro	female	2016-03-13	486	ps	urgent	6	486	598.82	32 days, 18:09:00			39.93					ordinary	ordinary	preventable	mother	41	31-50	married	married/a	none/primary/secondary school	secondary school	self employed	no	italian	italian	no	no	88	88	88	88	CBP indication	no	not applicable
682	6824	2017-11-06	pugliese	pediatrics	pediatrics	0-4	.2	<1	catanzaro	catanzaro	male	2016-03-15	19 days, 10:19:00	ps	urgent	11	19 days, 10:19:00	486				39.93					ordinary	ordinary	not preventable	mother	36	31-50	married	married/a	none/primary/secondary school	secondary school	housewife	no	italian	italian	yes	one kid	6	88	88	88	CBP indication	no	not applicable
683	6830	2017-11-06	pugliese	pediatrics	pediatrics	0-4	2	2019-12-01	catanzaro	catanzaro	female	2016-03-15	24 days, 14:10:00	ps	urgent	3	24 days, 14:10:00					39.93					ordinary	ordinary	preventable	mother	43	31-50	married	married/a	high school/graduation	graduation	unemployed	no	italian	not italian	yes	one kid	2	88	88	88	CBP indication	no	not applicable
684	6774	2017-11-06	pugliese	pediatrics	pediatrics	2014-10-01	14	>12	napoli	other region	male	2016-03-15	75	ps	urgent	2	75										ordinary	ordinary	not preventable	mother	51	51-65	married	married/a	high school/graduation	graduation	employee/a	no	italian	italian	yes	one kid	14	88	88	88	CBP not contactable	no	not applicable
685	6745	2017-11-06	pugliese	pediatrics	pediatrics	0-4	.3	<1	catanzaro	catanzaro	male	2016-03-14	23 days, 6:09:00	ps	urgent	3	23 days, 6:09:00	32 days, 22:04:00									ordinary	ordinary	preventable	mother	36	31-50	married	married/a	high school/graduation	high school	employee	no	italian	italian	yes	one kid	7	88	88	88	CBP indication	no	not applicable
686	6807	2017-11-06	pugliese	pediatrics	pediatrics	0-4	2	2019-12-01	catanzaro	catanzaro	female	2016-03-14	486	ps	urgent	2	486	32 days, 18:09:00				39.93					ordinary	ordinary	preventable	mother	35	31-50	married	married/a	high school/graduation	high school	employee	no	italian	italian	yes	one kid	5	88	88	88	CBP indication	no	not applicable
687	6721	2017-11-06	pugliese	pediatrics	pediatrics	15-17	17	>12	catanzaro	catanzaro	male	2016-03-14	486	ps	urgent	2	486	32 days, 18:09:00				39.93					ordinary	ordinary	preventable	mother	51	51-65	married	married/a	none/primary/secondary school	none	other	no	italian	italian	yes	one kid	22	88	88	88	for a medical emergency	no	not applicable
688	6798	2017-11-06	pugliese	pediatrics	pediatrics	0-4	.5	<1	catanzaro	catanzaro	male	2016-03-14	19 days, 10:19:00	ps	urgent	3	19 days, 10:19:00	518.82	32 days, 18:09:00								ordinary	ordinary	not preventable	mother	35	31-50	married	married/a	high school/graduation	high school	housewife	no	italian	italian	yes	one kid	9	88	88	88	CBP indication	no	not applicable
689	6727	2017-11-06	pugliese	pediatrics	pediatrics	2019-09-05	5	2019-12-01	catanzaro	catanzaro	male	2016-03-14	19 days, 9:08:00	ps	urgent	1	19 days, 9:08:00										ordinary	ordinary	preventable	mother	39	31-50	married	married/a	high school/graduation	high school	employee/a	no	italian	italian	yes	more kids	9	9	88	88	for a medical emergency	no	not applicable
690	6739	2017-11-06	pugliese	pediatrics	pediatrics	0-4	2	2019-12-01	catanzaro	catanzaro	female	2016-03-14	486	ps	urgent	3	486	32 days, 18:09:00				39.93					ordinary	ordinary	preventable	mother	28	18-30	unmarried/divorced/widower/other	celibe/nubile	high school/graduation	high school	housewife	no	italian	other	no	no	88	88	88	88	for a medical emergency	no	not applicable
691	7431	2017-11-06	pugliese	pediatrics	pediatrics	15-17	17	>12	catanzaro	catanzaro	male	2016-03-23	19 days, 9:08:00	ps	urgent	2	19 days, 9:08:00	32 days, 12:09:00				39.93					ordinary	ordinary	preventable	altro											yes	more kids	26	25	23	9	for a medical emergency	no	not applicable
692	7525	2017-11-06	pugliese	pediatrics	pediatrics	0-4	.2	<1	catanzaro	catanzaro	male	2016-03-23	32 days, 14:05:00	ps	urgent	8	32 days, 14:05:00										ordinary	ordinary	not preventable	mother	25	18-30	married	cohabitant	none/primary/secondary school	none	employee/a	no	italian	italian	no	no	88	88	88	88	CBP indication	no	not applicable
693	7429	2017-11-06	pugliese	pediatrics	pediatrics	0-4	3	2019-12-01	catanzaro	catanzaro	female	2016-03-23	19 days, 9:08:00	ps	urgent	6	19 days, 9:08:00	19 days, 10:00:00									ordinary	ordinary	preventable	mother	35	31-50	married	married/a	high school/graduation	high school	employee	no	italian	italian	yes	one kid	5	88	88	88	CBP indication	no	not applicable
694	7489	2017-11-06	pugliese	pediatrics	pediatrics	0-4	3	2019-12-01	catanzaro	catanzaro	female	2016-03-22	23 days, 6:09:00	ps	urgent	5	23 days, 6:09:00	10 days, 16:59:00				39.93					ordinary	ordinary	preventable	mother	25	18-30	married	married/a	high school/graduation	high school	employee/a	no	italian	italian	yes	more kids	10	3	88	88	for a medical emergency	no	not applicable
695	7583	2017-11-06	pugliese	pediatrics	pediatrics	0-4	.1	<1	catanzaro	catanzaro	male	2016-03-23	32 days, 14:05:00	ps	urgent	2	486	32 days, 18:03:00	32 days, 18:02:00	31 days, 1:05:00							ordinary	ordinary	preventable	mother	39	31-50	married	married/a	high school/graduation	graduation	employee/a	no	italian	italian	yes	more kids	16	5	88	88	for a medical emergency	no	not applicable
696	7527	2017-11-06	pugliese	pediatrics	pediatrics	0-4	.1	<1	catanzaro	catanzaro	male	2016-03-23	19 days, 9:08:00	ps	urgent	2	19 days, 9:08:00	11 days, 12:58:00				39.93					ordinary	ordinary	preventable													more kids
697	8029	2017-11-09	pugliese	pediatrics	pediatrics	2014-10-01	10	2019-12-01	catanzaro	catanzaro	male	2016-03-31	10 days, 10:01:00	ps	urgent	8	10 days, 10:01:00					39.93	4 days, 3:29:00				ordinary	ordinary	preventable	mother	39	31-50	married	married/a	high school/graduation	high school	housewife	no	italian	italian	yes	more kids	7	1	88	88	for a medical emergency	no	not applicable
698	8101	2017-11-09	pugliese	pediatrics	pediatrics	0-4	4	2019-12-01	davoli	catanzaro	female	2016-03-31		ps	urgent	3	11 days, 12:51:00	23 days, 6:09:00	11 days, 18:49:00			39.93	4 days, 3:18:00	4 days, 3:29:00			ordinary	ordinary	preventable	mother	30	18-30	married	married/a	high school/graduation	high school	housewife	no	italian	italian	yes	one kid	9	88	88	88	for a medical emergency	no	not applicable
699	7933	2017-11-09	pugliese	pediatrics	pediatrics	2019-09-05	6	2019-12-01	cropani	catanzaro	female	2016-03-30		ps	urgent	16	323.61	14 days, 20:01:00				03:31:00	39.93	88.91	88.93		ordinary	ordinary	not preventable	mother	44	31-50	married	married/a	none/primary/secondary school	secondary school	housewife	no	italian	italian	yes	more kids	9	5	88	88	for a medical emergency	no	not applicable
700	7936	2017-11-09	pugliese	pediatrics	pediatrics	2019-09-05	7	2019-12-01	catanzaro	catanzaro	female	2016-03-30		ps	urgent	2	11 days, 12:51:00	32 days, 19:03:00				39.93	4 days, 3:29:00	4 days, 3:18:00			ordinary	ordinary	preventable	mother	41	31-50	married	married/a	high school/graduation	graduation	self employed	no	italian	italian	yes	one kid	10	88	88	88	for a medical emergency	no	not applicable
701	7842	2017-11-09	pugliese	pediatrics	pediatrics	2014-10-01	11	2019-12-01	marcedusa	catanzaro	male	2016-03-29	24 days, 23:07:00	ps	urgent	2	24 days, 23:07:00	24 days, 19:09:00				3 days, 15:55:00					ordinary	ordinary	preventable	mother	34	31-50	married	married/a	none/primary/secondary school	secondary school	self employed	no	italian	italian	yes	more kids	15	2	88	88	CBP indication	no	not applicable
702	7846	2017-11-09	pugliese	pediatrics	pediatrics	0-4	.11	<1	cicala	catanzaro	female	2016-03-29	493.90	ps	urgent	4	493.90	32 days, 18:09:00				39.93	93.96	93.94			ordinary	ordinary	preventable	mother	28	18-30	married	married/a	none/primary/secondary school	secondary school	housewife	no	italian	italian	yes	more kids	4	6	88	88	CBP indication	no	not applicable
703	7912	2017-11-09	pugliese	pediatrics	pediatrics	0-4	.2	<1	isola di capo rizzuto	crotone	male	2016-03-29		ps	urgent	20	14 days, 9:09:00	19 days, 10:19:00	518.82			88.91	3 days, 17:14:00	39.93	93.96		other	voluntary/dead/other	preventable	father	48	31-50	married	married/a	high school/graduation	high school	self employed	no	italian	italian	yes	one kid	4	88	88	88	for a medical emergency	no	not applicable
704	7910	2017-11-09	pugliese	pediatrics	pediatrics	0-4	2	2019-12-01	vigevano	other region	male	2016-03-29		ps	urgent	4	11 days, 12:51:00	11 days, 12:02:00	10 days, 11:02:00	23 days, 6:09:00		39.93	4 days, 3:18:00				ordinary	ordinary	preventable	mother	35	31-50	married	married/a	none/primary/secondary school	secondary school	employee	no	italian	italian	no	no	88	88	88	88	for a medical emergency	no	not applicable
705	7832	2017-11-09	pugliese	pediatrics	pediatrics	0-4	1	<1	spilinga	vibo valentia	female	2016-03-29	10 days, 10:01:00	ps	urgent	10	10 days, 10:13:00	10 days, 10:01:00				39.93	4 days, 3:29:00	4 days, 3:18:00			ordinary	ordinary	preventable	mother	38	31-50	married	married/a			housewife	no	italian	italian	yes	one kid	16	88	88	88	for a medical emergency	no	not applicable
706	7827	2017-11-09	pugliese	pediatrics	pediatrics	0-4	.1	<1	badolato	catanzaro	male	2016-03-29	19 days, 10:19:00	ps	urgent	10	19 days, 10:19:00	486	598			3 days, 15:44:00	39.93				ordinary	ordinary	not preventable													more kids
707	7880	2017-11-09	pugliese	pediatrics	pediatrics	0-4	1	<1	squillace	catanzaro	female	2016-03-29	11 days, 12:51:00	ps	urgent	3	11 days, 12:51:00	23 days, 6:09:00				39.93	4 days, 3:18:00				ordinary	ordinary	preventable	mother	40	31-50	married	married/a	high school/graduation	high school	housewife	no	italian	italian	yes	one kid	6	88	88	88	for a medical emergency	no	not applicable
708	7845	2017-11-09	pugliese	pediatrics	pediatrics	0-4	.4	<1	catanzaro	catanzaro	female	2016-03-29	19 days, 10:19:00	ps	urgent	3	19 days, 10:19:00	32 days, 18:09:00				3 days, 15:44:00					ordinary	ordinary	not preventable	mother	43	31-50	married	married/a	high school/graduation	graduation	unemployed	no	italian	italian	yes	one kid	2	88	88	88	for a medical emergency	no	not applicable
709	7876	2017-11-09	pugliese	pediatrics	pediatrics	2019-09-05	9	2019-12-01	filadelfia	vibo valentia	male	2016-03-29		ps	urgent	2	23 days, 8:39:00	32 days, 21:00:00				39.93	4 days, 3:18:00				ordinary	ordinary	not preventable	mother	36	31-50	married	married/a	high school/graduation	high school	housewife	no	italian	italian	yes	more kids	14	12	88	88	for a medical emergency	no	not applicable
710	7686	2017-11-09	pugliese	pediatrics	pediatrics	0-4	1	<1	curinga	catanzaro	male	2016-03-28		ps	urgent	11	18 days, 14:01:00	486				39.93	3 days, 15:44:00	88.72	4 days, 3:29:00		ordinary	ordinary	not preventable	mother	35	31-50	married	married/a	high school/graduation	graduation	housewife	no	italian	italian	no	no	88	88	88	88	for a medical emergency	no	not applicable
711	7879	2017-11-09	pugliese	pediatrics	pediatrics	0-4	3	2019-12-01	sellia marina	catanzaro	male	2016-03-28	493.90	ps	urgent	3	493.90	598.82	32 days, 18:09:00			3 days, 15:44:00	39.93	93.96			ordinary	ordinary	preventable	mother	40	31-50	married	married/a	high school/graduation	graduation	self employed	no	italian	italian	yes	one kid	3	88	88	88	for a medical emergency	no	not applicable
712	7680	2017-11-09	pugliese	pediatrics	pediatrics	0-4	.5	<1	catanzaro	catanzaro	female	2016-03-27	19 days, 10:19:00	ps	urgent	2	19 days, 10:19:00	518.82	32 days, 18:09:00			3 days, 15:44:00	93.96	93.94			ordinary	ordinary	not preventable													more kids
713	7649	2017-11-09	pugliese	pediatrics	pediatrics	0-4	.9	<1	bivongi	reggio calabria	male	2016-03-25	493.90	ps	urgent	4	493.90	518.82	32 days, 18:09:00			3 days, 15:44:00	93.96	93.94			ordinary	ordinary	preventable	mother	42	31-50	married	married/a	high school/graduation	high school	housewife	no	italian	italian	yes	one kid	9	88	88	88	for a medical emergency	no	not applicable
714	7668	2017-11-09	pugliese	pediatrics	pediatrics	2019-09-05	6	2019-12-01	catanzaro	catanzaro	female	2016-03-25	14 days, 9:09:00	ps	urgent	4	14 days, 9:09:00					3 days, 17:14:00					ordinary	ordinary	preventable													more kids
715	7658	2017-11-09	pugliese	pediatrics	pediatrics	0-4	4	2019-12-01	borgia	catanzaro	male	2016-03-25		ps	urgent	5	486	32 days, 18:09:00				3 days, 15:44:00	39.93	4 days, 3:29:00			ordinary	ordinary	preventable	father	35	31-50	married	married/a	none/primary/secondary school	secondary school	commerciante	no	italian	italian	yes	one kid	7	88	88	88	for a medical emergency	no	not applicable
716	7593	2017-11-09	pugliese	pediatrics	pediatrics	2019-09-05	9	2019-12-01	settingiano	catanzaro	male	2016-03-24	10 days, 10:13:00	ps	urgent	7	10 days, 10:13:00	10 days, 10:01:00				39.93	4 days, 3:29:00				ordinary	ordinary	preventable	mother	43	31-50	married	married/a	high school/graduation	graduation	employee	si	italian	italian	yes	one kid	7	88	88	88	for a medical emergency	no	not applicable
717	7598	2017-11-09	pugliese	pediatrics	pediatrics	15-17	16	>12	amaroni	catanzaro	male	2016-03-24	11 days, 23:00:00	ps	urgent	5	11 days, 23:00:00					39.93	4 days, 3:29:00				ordinary	ordinary	not preventable	mother	52	51-65	married	married/a	none/primary/secondary school	secondary school	self employed	no	italian	italian	yes	more kids	20	17	88	88	for a medical emergency	no	not applicable
718	7594	2017-11-09	pugliese	pediatrics	pediatrics	0-4	.5	<1	petronà	catanzaro	male	2016-03-24		ps	urgent	1	15 days, 22:09:00	19 days, 9:08:00									ordinary	ordinary	preventable	father	45	31-50	married	married/a	none/primary/secondary school	secondary school	housewife	no	italian	italian	yes	more kids	12	6	88	88	for a medical emergency	no	not applicable
719	7636	2017-11-09	pugliese	pediatrics	pediatrics	0-4	.4	<1	catanzaro	catanzaro	female	2016-03-24	493.90	ps	urgent	5	493.90	518.82				93.96	93.94				ordinary	ordinary	preventable	mother	43	31-50	married	married/a	high school/graduation	graduation	unemployed	no	italian	not italian	yes	one kid	2	88	88	88	CBP indication	no	not applicable
720	7602	2017-11-09	pugliese	pediatrics	pediatrics	0-4	3	2019-12-01	catanzaro	catanzaro	female	2016-03-24		ps	urgent	6	11 days, 12:51:00	10 days, 11:02:00	11 days, 12:02:00	23 days, 6:09:00		39.93	4 days, 3:18:00				ordinary	ordinary	preventable	altro											no	no	88	88	88	88	for a medical emergency	no	not applicable
721	7597	2017-11-09	pugliese	pediatrics	pediatrics	0-4	2	2019-12-01	miglierina	catanzaro	male	2016-03-24		ps	urgent	2	19 days, 9:08:00	12 days, 0:08:00				3 days, 15:44:00					ordinary	ordinary	preventable	mother	26	18-30	married	married/a	high school/graduation	high school	housewife	no	italian	italian	yes	one kid	6	88	88	88	for a medical emergency	no	not applicable
722	7596	2017-11-09	pugliese	pediatrics	pediatrics	0-4	4	2019-12-01	miglierina	catanzaro	male	2016-03-24		ps	urgent	5	19 days, 9:08:00					39.93	4 days, 3:29:00				ordinary	ordinary	preventable	mother	26	18-30	married	married/a	high school/graduation	high school	housewife	no	italian	italian	yes	one kid	4	88	88	88	for a medical emergency	no	not applicable
723	9069	2017-11-09	pugliese	pediatrics	pediatrics	2019-09-05	5	2019-12-01	petilia policastro	crotone	male	2016-04-13	12 days, 1:03:00	ps	urgent	2	12 days, 1:03:00					3 days, 15:44:00	88.79				ordinary	ordinary	not preventable	father	38	31-50	married	married/a	high school/graduation	high school	commerciante	no	italian	italian	yes	one kid	11	88	88	88	CBP indication	no	not applicable
724	7431	2017-11-09	pugliese	pediatrics	pediatrics	0-4	2	2019-12-01	catanzaro	catanzaro	female	2016-03-23		ps	urgent	1	23 days, 6:09:00										voluntary	voluntary/dead/other	preventable	mother	34	31-50	married	married/a	high school/graduation	graduation	self employed	si	italian	italian	yes	one kid	5	88	88	88	for a medical emergency	no	not applicable
725	7401	2017-11-09	pugliese	pediatrics	pediatrics	2014-10-01	11	2019-12-01	catanzaro	catanzaro	female	2016-03-22		ps	urgent	3	19 days, 9:08:00										ordinary	ordinary	preventable	mother	36	31-50	married	married/a	high school/graduation	high school	commerciante	no	italian	italian	yes	one kid	10	88	88	88	CBP indication	no	not applicable
726	8002	2017-11-09	pugliese	pediatrics	pediatrics	2014-10-01	12	2019-12-01	catanzaro	catanzaro	female	2016-03-22	14 days, 9:09:00	ps	urgent	3	14 days, 9:09:00	13 days, 2:00:00	12 days, 6:00:00			88.91	3 days, 17:14:00	3 days, 17:14:00			ordinary	ordinary	preventable	mother	41	31-50	married	married/a	high school/graduation	high school	self employed	no	italian	italian	yes	more kids	9	11	88	88	for a medical emergency	no	not applicable
727	7399	2017-11-09	pugliese	pediatrics	pediatrics	0-4	4	2019-12-01	catanzaro	catanzaro	male	2016-03-23		ps	urgent	1	11 days, 12:51:00	23 days, 6:09:00	19 days, 10:00:00			39.93	4 days, 3:29:00	4 days, 3:29:00			voluntary	voluntary/dead/other	preventable	mother	32	31-50	married	married/a	high school/graduation	graduation	self employed	si	italian	italian	yes	more kids	2	8	88	88	for a medical emergency	no	not applicable
728	7428	2017-11-09	pugliese	pediatrics	pediatrics	0-4	2	2019-12-01	catanzaro	catanzaro	male	2016-03-22		ps	urgent	2	486					3 days, 15:44:00	39.93	4 days, 3:29:00			ordinary	ordinary	preventable	altro											no	no	88	88	88	88	CBP indication	no	not applicable
729	7270	2017-11-09	pugliese	pediatrics	pediatrics	0-4	2	2019-12-01	catanzaro	catanzaro	female	2016-03-20		ps	urgent	1	11 days, 12:51:00	23 days, 6:09:00				39.93	4 days, 3:28:00	4 days, 3:29:00			voluntary	voluntary/dead/other	preventable	mother	41	31-50	married	married/a	high school/graduation	graduation	employee/a	no	italian	italian	yes	one kid	9	88	88	88	CBP not contactable	no	not applicable
730	7313	2017-11-09	pugliese	pediatrics	pediatrics	15-17	17	>12	crotone	crotone	male	2016-03-20		ps	urgent	4	11 days, 21:01:00	24 days, 2:01:00	22 days, 4:00:00			39.93	1 day, 21:16:00	1 day, 21:23:00	4 days, 3:29:00	4 days, 3:29:00	ordinary	ordinary	not preventable													more kids
731	7281	2017-11-09	pugliese	pediatrics	pediatrics	2019-09-05	7	2019-12-01	catanzaro	catanzaro	female	2016-03-20		ps	urgent	3	11 days, 12:51:00	32 days, 22:29:00	19 days, 9:08:00			39.93	4 days, 3:18:00				ordinary	ordinary	preventable													more kids
732	7116	2017-11-09	pugliese	pediatrics	pediatrics	2019-09-05	6	2019-12-01	catanzaro	catanzaro	male	2016-03-19	32 days, 12:39:00	ps	urgent	2	32 days, 12:39:00	19 days, 9:08:00				39.93	4 days, 3:29:00				ordinary	ordinary	preventable	mother	42	31-50	married	married/a	high school/graduation	graduation	self employed	no	italian	italian	no	no	88	88	88	88	for a medical emergency	no	not applicable
733	7295	2017-11-09	pugliese	pediatrics	pediatrics	0-4	.2	<1	catanzaro	catanzaro	male	2016-03-19		altro	urgent	3	493	518.82	32 days, 18:09:00			93.96	93.94				ordinary	ordinary	preventable	father	35	31-50	married	cohabitant	none/primary/secondary school	primary school	unemployed	no	not italian	not italian	no	no	88	88	88	88	for a medical emergency	no	not applicable
734	7126	2017-11-09	pugliese	pediatrics	pediatrics	2019-09-05	6	2019-12-01	catanzaro	catanzaro	female	2016-03-19	75	ps	urgent	3	75	23 days, 21:09:00									ordinary	ordinary	not preventable	mother	34	31-50	married	married/a	none/primary/secondary school	secondary school	housewife	no	italian	italian	yes	more kids	9	1	88	88	for a medical emergency	no	not applicable
735	7288	2017-11-09	pugliese	pediatrics	pediatrics	2019-09-05	5	2019-12-01	catanzaro	catanzaro	male	2016-03-19		ps	urgent	2	11 days, 12:51:00	17 days, 15:09:00	23 days, 6:09:00			3 days, 15:44:00	3 days, 17:52:00	88.72	39.93	4 days, 3:29:00	ordinary	ordinary	preventable	father	30	18-30	married	married/a	high school/graduation	high school	self employed	no	italian	italian	no	no	88	88	88	88	for a medical emergency	no	not applicable
736	7118	2017-11-09	pugliese	pediatrics	pediatrics	2014-10-01	11	2019-12-01	catanzaro	catanzaro	male	2016-03-18		ps	urgent	2	486					3 days, 15:44:00	3 days, 17:52:00				ordinary	ordinary	preventable	father	37	31-50	married	married/a	none/primary/secondary school	secondary school	self employed	no	italian	italian	yes	one kid	10	88	88	88	for a medical emergency	no	not applicable
737	7045	2017-11-09	pugliese	pediatrics	pediatrics	0-4	.4	<1	catanzaro	catanzaro	male	2016-03-18		ps	urgent	3	19 days, 10:19:00	518.82	32 days, 18:09:00			3 days, 15:44:00	96.70	93.94			ordinary	ordinary	not preventable	mother	34	31-50	married	married/a	high school/graduation	graduation	employee/a	no	italian	italian	no	no	88	88	88	88	CBP not contactable	no	not applicable
738	7117	2017-11-09	pugliese	pediatrics	pediatrics	2014-10-01	13	>12	catanzaro	catanzaro	female	2016-03-18	14 days, 10:00:00	altro	urgent	2	14 days, 10:00:00	32 days, 12:04:00				3 days, 17:03:00					ordinary	ordinary	not preventable	father	50	31-50	married	married/a	high school/graduation	high school	self employed	no	italian	italian	yes	one kid	16	88	88	88	for a medical emergency	no	not applicable
739	7296	2017-11-09	pugliese	pediatrics	pediatrics	2019-09-05	7	2019-12-01	catanzaro	catanzaro	female	2016-03-18		altro	urgent	3	781.99	323.62				39.93	4 days, 3:18:00	4 days, 3:18:00			ordinary	ordinary	not preventable	mother	34	31-50	married	married/a	none/primary/secondary school	secondary school	housewife	no	italian	italian	no	no	88	88	88	88	for a medical emergency	no	not applicable
740	6962	2017-11-09	pugliese	pediatrics	pediatrics	0-4	3	2019-12-01	catanzaro	catanzaro	male	2016-03-17	32 days, 12:31:00	ps	urgent	1	32 days, 12:31:00	19 days, 9:08:00									voluntary	voluntary/dead/other	preventable													more kids
741	7027	2017-11-09	pugliese	pediatrics	pediatrics	0-4	.4	<1	catanzaro	catanzaro	female	2016-03-17	14 days, 9:09:00	ps	urgent	2	14 days, 9:09:00	12 days, 6:09:00				3 days, 17:14:00					ordinary	ordinary	preventable	mother	41	31-50	married	married/a	high school/graduation	high school	self employed	no	italian	italian	yes	more kids	11	9	88	88	for a medical emergency	no	not applicable
742	7392	2017-11-09	pugliese	pediatrics	pediatrics	0-4	3	2019-12-01	vibo valentia	vibo valentia	male	2016-03-17		ps	urgent	4	11 days, 12:51:00	23 days, 6:09:00				39.93	4 days, 3:18:00	4 days, 3:29:00			ordinary	ordinary	preventable	mother	40	31-50	married	married/a	none/primary/secondary school	secondary school	housewife	no	italian	italian	no	no	88	88	88	88	for a medical emergency	no	not applicable
743	7268	2017-11-09	pugliese	pediatrics	pediatrics	0-4	.9	<1	catanzaro	catanzaro	female	2016-03-16		ps	urgent	4	19 days, 10:19:00	518.82	32 days, 18:09:00			39.93	4 days, 3:29:00	4 days, 3:29:00	93.96		ordinary	ordinary	not preventable	mother	41	31-50	married	married/a	high school/graduation	high school	self employed	no	italian	italian	yes	one kid	7	88	88	88	CBP indication	no	not applicable
744	7127	2017-11-09	pugliese	pediatrics	pediatrics	0-4	.8	<1	catanzaro	catanzaro	female	2016-03-16		ps	urgent	4	11 days, 12:51:00	11 days, 12:02:00	24 days, 22:09:00			39.93	4 days, 3:18:00				ordinary	ordinary	preventable	mother	29	18-30	married	married/a	none/primary/secondary school	secondary school	housewife	no	italian	italian	no	no	88	88	88	88	CBP indication	no	not applicable
745	6951	2017-11-09	pugliese	pediatrics	pediatrics	0-4	2	2019-12-01	catanzaro	catanzaro	female	2016-03-16	32 days, 12:31:00	ps	urgent	2	32 days, 12:31:00	19 days, 9:08:00									ordinary	ordinary	preventable	mother	32	31-50	married	married/a	high school/graduation	high school	housewife	no	italian	italian	yes	one kid	5	88	88	88	CBP not contactable	no	not applicable
746	6931	2017-11-09	pugliese	pediatrics	pediatrics	2019-09-05	6	2019-12-01	vibo valentia	vibo valentia	female	2016-03-16	10 days, 10:01:00	ps	urgent	8	10 days, 10:01:00										ordinary	ordinary	preventable	father	38	31-50	married	married/a	high school/graduation	high school	employee	no	italian	italian	yes	more kids	7	7	88	88	CBP indication	no	not applicable
747	9443	2017-11-09	pugliese	pediatrics	pediatrics	15-17	15	>12	catanzaro	catanzaro	male	2016-04-13	32 days, 18:50:00	ps	urgent	8	24 days, 17:09:00	32 days, 18:50:00				3 days, 17:50:00	3 days, 17:52:00	88.76	88.75	88.72	ordinary	ordinary	not preventable	mother	54	51-65	married	married/a	none/primary/secondary school	secondary school	employee	no	italian	italian	no	no	88	88	88	88	for a medical emergency	no	not applicable
748	9051	2017-11-09	pugliese	pediatrics	pediatrics	2019-09-05	5	2019-12-01	catanzaro	catanzaro	female	2016-04-13	32 days, 12:31:00	ps	urgent	2	32 days, 12:31:00	19 days, 9:08:00									ordinary	ordinary	preventable	father	40	31-50	married	married/a	high school/graduation	high school	employee	no	italian	italian	yes	one kid	2	88	88	88	for a medical emergency	no	not applicable
749	9070	2017-11-09	pugliese	pediatrics	pediatrics	0-4	2	2019-12-01	catanzaro	catanzaro	male	2016-04-13	40 days, 12:02:00	ps	urgent	3	40 days, 12:02:00	28 days, 19:08:00				3 days, 17:51:00	39.93	4 days, 3:18:00	4 days, 3:29:00		ordinary	ordinary	not preventable	mother	33	31-50	unmarried/divorced/widower/other	divorced/a divorziato/a	high school/graduation	high school	unemployed	no	italian	italian	yes	one kid	10	88	88	88	CBP indication	no	not applicable
750	9074	2017-11-09	pugliese	pediatrics	pediatrics	0-4	2	2019-12-01	catanzaro	catanzaro	male	2016-04-13	486	ps	urgent	2	486	24 days, 15:00:00				3 days, 15:44:00	39.93	4 days, 3:29:00	93.94		ordinary	ordinary	preventable	mother	33	31-50	married	married/a	high school/graduation	high school	housewife	no	italian	italian	yes	one kid	7	88	88	88	for a medical emergency	no	not applicable
751	8971	2017-11-09	pugliese	pediatrics	pediatrics	0-4	.3	<1	catanzaro	catanzaro	male	2016-04-12	466.99	ps	urgent	6	19 days, 10:19:00	486	518.82	32 days, 18:09:00		3 days, 15:44:00	39.93	93.96	4 days, 3:29:00		ordinary	ordinary	not preventable													more kids
752	9144	2017-11-09	pugliese	pediatrics	pediatrics	0-4	2	2019-12-01	catanzaro	catanzaro	female	2016-04-11		ps	urgent	3	11 days, 12:51:00	11 days, 12:02:00	23 days, 6:09:00			39.93	4 days, 3:18:00				ordinary	ordinary	preventable	mother	34	31-50	married	married/a	high school/graduation	graduation	self employed	si	italian	italian	yes	one kid	5	88	88	88	for a medical emergency	no	not applicable
753	8902	2017-11-09	pugliese	pediatrics	pediatrics	2014-10-01	10	2019-12-01	catanzaro	catanzaro	male	2016-04-11		ps	urgent	3	19 days, 9:08:00	463									ordinary	ordinary	preventable	mother	38	31-50	married	married/a	high school/graduation	high school	housewife	no	italian	italian	yes	one kid	16	88	88	88	CBP indication	no	not applicable
754	8888	2017-11-09	pugliese	pediatrics	pediatrics	0-4	3	2019-12-01	catanzaro	catanzaro	female	2016-04-11		ps	urgent	1	443										voluntary	voluntary/dead/other	not preventable													more kids
755	8901	2017-11-09	pugliese	pediatrics	pediatrics	2019-09-05	5	2019-12-01	catanzaro	catanzaro	male	2016-04-11		ps	urgent	3	486	21 days, 7:00:00	518.82			3 days, 15:44:00	39.93	4 days, 3:29:00	4 days, 3:29:00	93.94	ordinary	ordinary	preventable	mother	28	18-30	married	married/a	none/primary/secondary school	secondary school	housewife	no	italian	italian	yes	one kid	4	88	88	88	for a medical emergency	no	not applicable
756	9547	2017-11-09	pugliese	pediatrics	pediatrics	0-4	1	<1	catanzaro	catanzaro	female	2016-04-11		ps	urgent	3	079.9	23 days, 6:09:00				39.93	4 days, 3:18:00				ordinary	ordinary	not preventable	mother	28	18-30	married	married/a	none/primary/secondary school	secondary school	housewife	no	italian	italian	yes	more kids	6	4	88	88	CBP indication	no	not applicable
757	8873	2017-11-09	pugliese	pediatrics	pediatrics	0-4	1	<1	catanzaro	catanzaro	female	2016-04-10		ps	urgent	3	079.9	23 days, 6:09:00				39.93	4 days, 3:18:00				ordinary	ordinary	not preventable	mother	39	31-50	married	married/a	none/primary/secondary school	secondary school	unemployed	no	italian	italian	yes	more kids	7	2	88	88	CBP not contactable	no	not applicable
758	8749	2017-11-09	pugliese	pediatrics	pediatrics	2019-09-05	5	2019-12-01	vibo valentia	vibo valentia	male	2016-04-10		ps	urgent	2	079.9	11 days, 12:02:00	23 days, 6:09:00			88.76	39.93	4 days, 3:18:00			ordinary	ordinary	not preventable													more kids
759	8040	2017-11-09	pugliese	pediatrics	pediatrics	0-4	.8	<1	catanzaro	catanzaro	female	2016-04-01	23 days, 6:09:00	ps	urgent	3	079.9	23 days, 6:09:00				39.93	4 days, 3:18:00	4 days, 3:29:00			ordinary	ordinary	not preventable	father	30	18-30	married	married/a	high school/graduation	graduation	commerciante	no	not italian	not italian	no	no	88	88	88	88	CBP indication	no	not applicable
760	8739	2017-11-09	pugliese	pediatrics	pediatrics	0-4	1	<1	catanzaro	catanzaro	female	2016-04-10		ps	urgent	1	079.9					3 days, 15:44:00					voluntary	voluntary/dead/other	not preventable	mother	34	31-50	married	married/a	high school/graduation	high school	unemployed	no	italian	italian	yes	one kid	1	88	88	88	CBP indication	no	not applicable
761	9149	2017-11-09	pugliese	pediatrics	pediatrics	15-17	17	>12	catanzaro	catanzaro	male	2016-04-10		ps	urgent	8	32 days, 12:02:00					88.91	3 days, 15:44:00	03:31:00	39.93		ordinary	ordinary	not preventable	father	50	31-50	married	married/a	none/primary/secondary school	secondary school	retired	no	italian	italian	yes	one kid	11	88	88	88	for a medical emergency	no	not applicable
762	8746	2017-11-09	pugliese	pediatrics	pediatrics	0-4	.7	<1	petronà	catanzaro	male	2016-04-09	23 days, 6:09:00	ps	urgent	3	079.9	23 days, 6:09:00				39.93	4 days, 3:18:00				ordinary	ordinary	not preventable	father	31	31-50	married	married/a	high school/graduation	high school	self employed	no	italian	italian	no	no	88	88	88	88	for a medical emergency	no	not applicable
763	8733	2017-11-09	pugliese	pediatrics	pediatrics	0-4	3	2019-12-01	cutro	crotone	female	2016-04-09		ps	urgent	4	079.9	11 days, 12:02:00	19 days, 7:08:00			39.93	4 days, 3:18:00				ordinary	ordinary	not preventable	mother	35	31-50	married	married/a	high school/graduation	high school	commerciante	no	italian	italian	no	no	88	88	88	88	CBP indication	no	not applicable
764	8713	2017-11-09	pugliese	pediatrics	pediatrics	15-17	16	>12	catanzaro	catanzaro	female	2016-04-08	40 days, 9:03:00	ps	urgent	5	40 days, 9:03:00					39.93	4 days, 3:29:00				ordinary	ordinary	not preventable	father	50	31-50	unmarried/divorced/widower/other	divorced/a divorziato/a	high school/graduation	high school	employee	no	italian	italian	yes	one kid	25	88	88	88	for a medical emergency	no	not applicable
765	8708	2017-11-09	pugliese	pediatrics	pediatrics	0-4	.4	<1	badolato	catanzaro	male	2016-04-08		ps	urgent	5	19 days, 10:19:00	518.82	32 days, 18:09:00			39.93	3 days, 15:44:00	4 days, 3:18:00	93.94		ordinary	ordinary	not preventable	mother	34	31-50	married	married/a	none/primary/secondary school	secondary school	housewife	no	italian	italian	no	no	88	88	88	88	CBP indication	no	not applicable
766	8710	2017-11-09	pugliese	pediatrics	pediatrics	0-4	2	2019-12-01	falerna	catanzaro	male	2016-04-08	32 days, 12:06:00	ps	urgent	2	32 days, 12:06:00	32 days, 22:04:00				3 days, 15:44:00					ordinary	ordinary	not preventable	father	40	31-50	married	married/a	high school/graduation	high school	commerciante	no	italian	italian	yes	one kid	6	88	88	88	CBP indication	no	not applicable
767	8721	2017-11-09	pugliese	pediatrics	pediatrics	15-17	16	>12	catanzaro	catanzaro	female	2016-04-07	32 days, 21:00:00	ps	urgent	2	32 days, 21:00:00					88.76					ordinary	ordinary	not preventable													more kids
768	8630	2017-11-09	pugliese	pediatrics	pediatrics	0-4	4	2019-12-01	sersale	catanzaro	male	2016-04-07		ps	urgent	3	32 days, 18:03:00	518.82	32 days, 18:09:00			3 days, 15:44:00	93.94				ordinary	ordinary	not preventable	mother	45	31-50	married	married/a	none/primary/secondary school	secondary school	housewife	no	italian	italian	yes	one kid	8	88	88	88	CBP indication	no	not applicable
769	8702	2017-11-09	pugliese	pediatrics	pediatrics	0-4	2	2019-12-01	catanzaro	catanzaro	male	2016-04-07	14 days, 6:09:00	ps	urgent	2	14 days, 6:09:00					88.72					ordinary	ordinary	not preventable	father	23	18-30	married	cohabitant	none/primary/secondary school	secondary school	other	no	not italian	italian	no	no	88	88	88	88	for a medical emergency	no	not applicable
770	8612	2017-11-09	pugliese	pediatrics	pediatrics	0-4	.1	<1	mesoraca	crotone	male	2016-04-06		ps	urgent	2	079.9	23 days, 6:09:00	12 days, 0:50:00			39.93	4 days, 3:18:00				ordinary	ordinary	not preventable	father	32	31-50	married	married/a	none/primary/secondary school	secondary school	self employed	no	italian	italian	no	no	88	88	88	88	CBP indication	no	not applicable
771	8540	2017-11-09	pugliese	pediatrics	pediatrics	2014-10-01	14	>12	catanzaro	catanzaro	female	2016-04-06		ps	urgent	10	781.99					88.91	88.76	03:31:00	39.93		ordinary	ordinary	not preventable	mother	44	31-50	married	married/a	none/primary/secondary school	secondary school	housewife	no	italian	italian	no	no	88	88	88	88	CBP indication	no	not applicable
772	8509	2017-11-09	pugliese	pediatrics	pediatrics	0-4	3	2019-12-01	montepaone	catanzaro	male	2016-04-06		ps	urgent	7	079.9	23 days, 6:09:00	19 days, 9:08:00			39.93	4 days, 3:18:00				ordinary	ordinary	not preventable	mother	32	31-50	married	married/a	high school/graduation	high school	employee	no	italian	italian	yes	one kid	2	88	88	88	CBP indication	no	not applicable
773	8542	2017-11-09	pugliese	pediatrics	pediatrics	2014-10-01	12	2019-12-01	catanzaro	catanzaro	female	2016-04-06		ps	urgent	4	079.9										ordinary	ordinary	not preventable													more kids
774	8510	2017-11-09	pugliese	pediatrics	pediatrics	2019-09-05	6	2019-12-01	catanzaro	catanzaro	female	2016-04-06	14 days, 9:09:00	ps	urgent	7	079.9					3 days, 17:14:00	3 days, 17:52:00	39.93			ordinary	ordinary	not preventable													more kids
775	8378	2017-11-09	pugliese	pediatrics	pediatrics	0-4	2	2019-12-01	catanzaro	catanzaro	female	2016-04-05		ps	urgent	2	079.9										ordinary	ordinary	not preventable	mother	34	31-50	married	married/a	high school/graduation	high school	employee	no	italian	italian	no	no	88	88	88	88	CBP indication	no	not applicable
776	8415	2017-11-09	pugliese	pediatrics	pediatrics	15-17	17	>12	petilia policastro	crotone	male	2016-04-05	14 days, 9:09:00	ps	urgent	3	14 days, 9:09:00					3 days, 17:14:00					ordinary	ordinary	preventable	father	50	31-50	married	married/a	none/primary/secondary school	secondary school	commerciante	no	italian	italian	yes	more kids	20	12	88	88	CBP indication	no	not applicable
777	8603	2017-11-09	pugliese	pediatrics	pediatrics	2019-09-05	5	2019-12-01	catanzaro	catanzaro	female	2016-04-05		ps	urgent	4	079.9					39.93	4 days, 3:18:00				ordinary	ordinary	not preventable	mother	34	31-50	married	married/a	high school/graduation	high school	other	no	italian	italian	yes	one kid	13	88	88	88	for a medical emergency	no	not applicable
778	8268	2017-11-09	pugliese	pediatrics	pediatrics	2019-09-05	6	2019-12-01	settingiano	catanzaro	female	2016-04-04	11 days, 23:00:00	ps	urgent	1	11 days, 23:00:00	11 days, 12:02:00									voluntary	voluntary/dead/other	not preventable	mother			married	married/a					italian	italian	no	no	88	88	88	88	for a medical emergency	no	not applicable
779	8155	2017-11-09	pugliese	pediatrics	pediatrics	0-4	2	2019-12-01	pizzo	vibo valentia	male	2016-04-03		ps	urgent	3	079.9	23 days, 6:09:00				39.93	4 days, 3:18:00				ordinary	ordinary	not preventable	mother	40	31-50	married	married/a	high school/graduation	graduation	employee	no	italian	italian	yes	one kid	4	88	88	88	for a medical emergency	no	not applicable
780	8146	2017-11-09	pugliese	pediatrics	pediatrics	0-4	1	<1	mesoraca	crotone	male	2016-04-02		ps	urgent	5	079.9	11 days, 12:02:00	23 days, 6:09:00			39.93	4 days, 3:18:00				ordinary	ordinary	not preventable	mother	33	31-50	married	married/a	none/primary/secondary school	secondary school	other	no	italian	italian	yes	one kid	6	88	88	88	for a medical emergency	no	not applicable
781	8137	2017-11-09	pugliese	pediatrics	pediatrics	0-4	1	<1	cerva	catanzaro	female	2016-04-02	486	ps	urgent	3	32 days, 18:03:00	32 days, 18:09:00	32 days, 22:29:00			3 days, 15:44:00	39.93	4 days, 3:29:00			ordinary	ordinary	not preventable	father	39	31-50	married	married/a	high school/graduation	graduation	employee	no	italian	italian	yes	one kid	3	88	88	88	for a medical emergency	no	not applicable
782	8207	2017-11-09	pugliese	pediatrics	pediatrics	0-4	2	2019-12-01	petronà	catanzaro	male	2016-04-02		ps	urgent	4	32 days, 18:03:00	32 days, 22:04:00	12 days, 0:50:00			3 days, 15:44:00	88.72	39.93			ordinary	ordinary	not preventable													more kids
783	8145	2017-11-09	pugliese	pediatrics	pediatrics	0-4	2	2019-12-01	catanzaro	catanzaro	female	2016-04-02		ps	urgent	4	19 days, 10:19:00					3 days, 15:44:00	39.93	4 days, 3:29:00			ordinary	ordinary	not preventable	mother	48	31-50	married	married/a	high school/graduation	graduation	employee	si	italian	italian	no	no	88	88	88	88	for a medical emergency	no	not applicable
784	8123	2017-11-09	pugliese	pediatrics	pediatrics	0-4	2	2019-12-01	catanzaro	catanzaro	female	2016-04-02	23 days, 6:09:00	ps	urgent	2	079.9	23 days, 6:09:00				39.93	4 days, 3:18:00				voluntary	voluntary/dead/other	not preventable	father	35	31-50	married	married/a	high school/graduation	graduation	self employed	si	italian	italian	no	no	88	88	88	88	for a medical emergency	no	not applicable
785	8147	2017-11-09	pugliese	pediatrics	pediatrics	2019-09-05	8	2019-12-01	catanzaro	catanzaro	female	2016-04-02		ps	urgent	6	24 days, 4:09:00	12 days, 0:50:00				88.76					ordinary	ordinary	not preventable	mother	39	31-50	married	married/a	high school/graduation	graduation	employee	si	italian	italian	yes	one kid	19	88	88	88	for a medical emergency	no	not applicable
786	8392	2017-11-09	pugliese	pediatrics	pediatrics	0-4	2	2019-12-01	catanzaro	catanzaro	male	2016-04-02		ps	urgent	3	079.9	23 days, 6:09:00				4 days, 3:18:00					ordinary	ordinary	not preventable	father	36	31-50	married	married/a	high school/graduation	high school	employee/a	no	italian	italian	yes	one kid	2	88	88	88	for a medical emergency	no	not applicable
787	8285	2017-11-09	pugliese	pediatrics	pediatrics	0-4	1	<1	catanzaro	catanzaro	male	2016-04-02		altro	urgent	4	079.9	32 days, 12:09:00				3 days, 17:52:00	88.71				ordinary	ordinary	not preventable	mother	32	31-50	married	married/a	high school/graduation	high school	housewife	no	italian	italian	yes	one kid	5	88	88	88	for a medical emergency	no	not applicable
788	8412	2017-11-09	pugliese	pediatrics	pediatrics	2019-09-05	6	2019-12-01	catanzaro	catanzaro	female	2016-04-01	23 days, 6:09:00	ps	urgent	4	079.9	23 days, 6:09:00				39.93	4 days, 3:18:00				ordinary	ordinary	not preventable	mother	42	31-50	married	married/a	high school/graduation	graduation	employee	no	italian	italian	yes	one kid	13	88	88	88	for a medical emergency	no	not applicable
789	10620	2017-11-10	pugliese	pediatrics	pediatrics	0-4	4	2019-12-01	catanzaro	catanzaro	male	2016-04-30	465	ps	urgent	4	32 days, 18:03:00					3 days, 15:44:00	39.93	4 days, 3:29:00			ordinary	ordinary	not preventable	mother	28	18-30	married	married/a	high school/graduation	high school	housewife	no	italian	italian	no	no	88	88	88	88	for a medical emergency	no	not applicable
790	10362	2017-11-10	pugliese	pediatrics	pediatrics	15-17	15	>12	pizzo	vibo valentia	female	2016-04-29		ps	urgent	3	346.90										ordinary	ordinary	not preventable													more kids
791	10338	2017-11-10	pugliese	pediatrics	pediatrics	0-4	2	2019-12-01	catanzaro	catanzaro	male	2016-04-29		ps	urgent	4	32 days, 18:03:00	518.82	32 days, 18:09:00			39.93	4 days, 3:29:00	96.70			ordinary	ordinary	not preventable	mother	40	31-50	married	married/a	high school/graduation	graduation	housewife	no	italian	italian	no	no	88	88	88	88	for a medical emergency	no	not applicable
792	10346	2017-11-10	pugliese	pediatrics	pediatrics	2019-09-05	8	2019-12-01	crotone	crotone	male	2016-04-29	11 days, 23:00:00	ps	urgent	5	11 days, 23:00:00	11 days, 18:49:00									ordinary	ordinary	not preventable	mother	31	31-50	married	married/a	none/primary/secondary school	primary school	housewife	no	italian	italian	yes	more kids	13	4	88	88	CBP indication	no	not applicable
793	10274	2017-11-10	pugliese	pediatrics	pediatrics	2014-10-01	12	2019-12-01	catanzaro	catanzaro	female	2016-04-28		ps	urgent	2	16 days, 13:00:00	17 days, 16:00:00	427.89			3 days, 17:50:00	3 days, 17:14:00	88.72	3 days, 17:52:00		ordinary	ordinary	not preventable	mother	48	31-50	married	married/a	high school/graduation	high school	employee	no	italian	italian	yes	more kids	24	22	4	88	for a medical emergency	no	not applicable
794	10156	2017-11-10	pugliese	pediatrics	pediatrics	15-17	17	>12	corigliano calabro	cosenza	male	2016-04-27		ps	urgent	6	24 days, 1:00:00	32 days, 14:09:00	11 days, 13:04:00			39.93	4 days, 3:29:00	4 days, 3:18:00			ordinary	ordinary	not preventable	father	52	51-65	married	married/a	high school/graduation	high school	other	no	italian	italian	yes	one kid	23	88	88	88	for a medical emergency	no	not applicable
795	10164	2017-11-10	pugliese	pediatrics	pediatrics	0-4	.3	<1	serra san bruno	vibo valentia	male	2016-04-27	19 days, 10:19:00	ps	urgent	5	19 days, 10:19:00	32 days, 18:09:00				93.96	93.94				ordinary	ordinary	not preventable	mother	36	31-50	married	married/a	high school/graduation	high school	unemployed	no	italian	italian	yes	one kid	10	88	88	88	for a medical emergency	no	not applicable
796	10132	2017-11-10	pugliese	pediatrics	pediatrics	2014-10-01	12	2019-12-01	conflenti	catanzaro	female	2016-04-26	14 days, 12:39:00	ps	urgent	8	14 days, 12:39:00	13 days, 0:09:00				39.93	03:31:00	4 days, 3:29:00			ordinary	ordinary	not preventable	father	47	31-50	married	married/a	high school/graduation	high school	employee/a	no	italian	italian	yes	more kids	7	3	88	88	CBP indication	no	not applicable
797	10060	2017-11-10	pugliese	pediatrics	pediatrics	15-17	16	>12	davoli	catanzaro	male	2016-04-26	10 days, 10:01:00	ps	urgent	7	10 days, 10:01:00					39.93	4 days, 3:29:00	4 days, 3:18:00			ordinary	ordinary	preventable	mother	53	51-65	married	married/a	high school/graduation	high school	employee/a	no	italian	italian	yes	more kids	32	23	88	88	for a medical emergency	no	not applicable
798	10059	2017-11-10	pugliese	pediatrics	pediatrics	2014-10-01	13	>12	catanzaro	catanzaro	female	2016-04-26	10 days, 10:01:00	ps	urgent	7	10 days, 10:01:00	24 days, 3:00:00				39.93	4 days, 3:29:00	4 days, 3:18:00			ordinary	ordinary	preventable	mother	48	31-50	married	married/a	none/primary/secondary school	secondary school	housewife	no	italian	italian	yes	more kids	26	22	20	7	for a medical emergency	no	not applicable
799	10105	2017-11-10	pugliese	pediatrics	pediatrics	0-4	3	2019-12-01	marcellinara	catanzaro	male	2016-04-26	14 days, 9:09:00	ps	urgent	4	079.9	19 days, 9:08:00	31 days, 12:00:00	12 days, 19:09:00		3 days, 17:14:00					ordinary	ordinary	not preventable													more kids
800	9982	2017-11-10	pugliese	pediatrics	pediatrics	15-17	15	>12	catanzaro	catanzaro	female	2016-04-25	32 days, 19:07:00	ps	urgent	1	079.9	32 days, 19:03:00				39.93	4 days, 3:18:00	4 days, 3:29:00			voluntary	voluntary/dead/other	not preventable	father	51	51-65	married	married/a	high school/graduation	high school	employee	no	italian	italian	yes	more kids	14	9	4	88	for a medical emergency	no	not applicable
801	9890	2017-11-10	pugliese	pediatrics	pediatrics	0-4	2	2019-12-01	vibo valentia	vibo valentia	male	2016-04-24		ps	urgent	3	079.9	15 days, 22:09:00									ordinary	ordinary	not preventable	mother	40	31-50	married	married/a	high school/graduation	graduation	self employed	no	italian	italian	no	no	88	88	88	88	CBP indication	no	not applicable
802	9917	2017-11-10	pugliese	pediatrics	pediatrics	0-4	1	<1	cerva	catanzaro	female	2016-04-24		ps	urgent	9	18 days, 14:01:00					39.93	4 days, 3:29:00	88.72			ordinary	ordinary	not preventable	father	39	31-50	married	married/a	high school/graduation	graduation	employee	no	italian	italian	yes	one kid	3	88	88	88	for a medical emergency	no	not applicable
803	9885	2017-11-10	pugliese	pediatrics	pediatrics	0-4	3	2019-12-01	crotone	crotone	male	2016-04-24	14 days, 9:09:00	ps	urgent	5	079.9					3 days, 17:14:00	39.93	4 days, 3:29:00			ordinary	ordinary	not preventable	mother	42	31-50	married	married/a	high school/graduation	high school	self employed	no	italian	italian	no	no	88	88	88	88	for a medical emergency	no	not applicable
804	9912	2017-11-10	pugliese	pediatrics	pediatrics	2019-09-05	6	2019-12-01	catanzaro	catanzaro	male	2016-04-24		ps	urgent	9	24 days, 4:09:00					88.75					ordinary	ordinary	not preventable	mother	40	31-50	married	married/a	high school/graduation	graduation	employee	no	italian	italian	yes	more kids	12	1	88	88	for a medical emergency	no	not applicable
805	9919	2017-11-10	pugliese	pediatrics	pediatrics	0-4	3	2019-12-01	simeri crichi	catanzaro	male	2016-04-24	40 days, 17:09:00	ps	urgent	2	40 days, 17:09:00					39.93	4 days, 3:18:00				ordinary	ordinary	not preventable	mother	44	31-50	married	married/a	high school/graduation	high school	housewife	no	italian	italian	no	no	88	88	88	88	for a medical emergency	no	not applicable
806	9873	2017-11-10	pugliese	pediatrics	pediatrics	2019-09-05	7	2019-12-01	vibo valentia	catanzaro	male	2016-04-23		ps	urgent	2	079.9					3 days, 15:03:00	39.93	4 days, 3:29:00			voluntary	voluntary/dead/other	not preventable	mother	49	31-50	married	married/a	high school/graduation	high school	employee/a	no	italian	italian	yes	one kid	16	88	88	88	for a medical emergency	no	not applicable
807	9884	2017-11-10	pugliese	pediatrics	pediatrics	2014-10-01	10	2019-12-01	catanzaro	catanzaro	female	2016-04-23		ps	urgent	6	079.9	11 days, 12:08:00	23 days, 6:09:00			39.93	4 days, 3:18:00	4 days, 3:29:00			ordinary	ordinary	not preventable	mother	35	31-50	married	married/a	high school/graduation	graduation	self employed	no	italian	italian	yes	one kid	14	88	88	88	CBP indication	no	not applicable
808	9881	2017-11-10	pugliese	pediatrics	pediatrics	15-17	16	>12	tiriolo	catanzaro	female	2016-04-23		ps	urgent	6	29 days, 23:04:00	30 days, 9:01:00				88.73	3 days, 21:08:00	1 day, 14:22:00	3 days, 17:52:00		ordinary	ordinary	not preventable	mother	47	31-50	married	married/a	high school/graduation	high school	housewife	no	italian	italian	yes	more kids	9	6	88	88	CBP indication	no	not applicable
809	10313	2017-11-10	pugliese	pediatrics	pediatrics	0-4	3	2019-12-01	sellia marina	catanzaro	male	2016-04-23		ps	urgent	5	079.9	11 days, 12:02:00	32 days, 22:04:00	23 days, 6:09:00		39.93	4 days, 3:18:00	4 days, 3:29:00			ordinary	ordinary	not preventable	mother	40	31-50	married	married/a	high school/graduation	graduation	employee	no	italian	italian	yes	one kid	8	88	88	88	for a medical emergency	no	not applicable
810	9872	2017-11-10	pugliese	pediatrics	pediatrics	0-4	4	2019-12-01	catanzaro	catanzaro	male	2016-04-23		ps	urgent	4	32 days, 18:03:00	518.82	32 days, 18:09:00			3 days, 15:44:00	39.93	93.96			ordinary	ordinary	not preventable	mother	40	31-50	married	married/a	none/primary/secondary school	secondary school	housewife	no	italian	italian	yes	one kid	9	88	88	88	CBP not contactable	no	not applicable
811	9246	2017-11-10	pugliese	pediatrics	pediatrics	0-4	.9	<1	catanzaro	catanzaro	male	2016-04-15	486	ps	urgent	6	32 days, 18:03:00	11 days, 12:51:00				39.93					ordinary	ordinary	not preventable	mother	31	31-50	married	married/a	high school/graduation	high school	employee/a	no	italian	italian	yes	one kid	4	88	88	88	for a medical emergency	no	not applicable
812	9860	2017-11-10	pugliese	pediatrics	pediatrics	2014-10-01	11	2019-12-01	catanzaro	catanzaro	male	2016-04-22	32 days, 12:31:00	ps	urgent	4	079.9	19 days, 9:08:00				39.93					ordinary	ordinary	not preventable	mother	37	31-50	married	cohabitant	none/primary/secondary school	primary school	housewife	no	italian	italian	yes	more kids	18	16	12	8	for a medical emergency	no	not applicable
813	9864	2017-11-10	pugliese	pediatrics	pediatrics	0-4	4	2019-12-01	catanzaro	catanzaro	male	2016-04-22	19 days, 9:08:00	ps	urgent	4	079.9	15 days, 22:09:00									ordinary	ordinary	not preventable													more kids
814	9871	2017-11-10	pugliese	pediatrics	pediatrics	0-4	1	<1	catanzaro	catanzaro	male	2016-04-22	11 days, 12:51:00	ps	urgent	4	079.9	11 days, 12:02:00	23 days, 6:09:00			39.93					ordinary	ordinary	not preventable	mother	39	31-50	married	married/a	high school/graduation	graduation	self employed	no	italian	italian	yes	one kid	5	88	88	88	CBP not contactable	no	not applicable
815	9776	2017-11-10	pugliese	pediatrics	pediatrics	0-4	3	2019-12-01	catanzaro	catanzaro	male	2016-04-21	19 days, 9:08:00	ps	urgent	5	079.9	15 days, 22:09:00									ordinary	ordinary	not preventable	mother	40	31-50	married	married/a	high school/graduation	graduation	self employed	no	italian	italian	yes	one kid	3	88	88	88	for a medical emergency	no	not applicable
816	9774	2017-11-10	pugliese	pediatrics	pediatrics	0-4	4	2019-12-01	catanzaro	catanzaro	female	2016-04-21	486	ps	urgent	2	32 days, 18:03:00										ordinary	ordinary	not preventable	mother	33	31-50	married	married/a	none/primary/secondary school	secondary school	employee	no	italian	italian	no	one kid	2	88	88	88	for a medical emergency	no	not applicable
817	9668	2017-11-10	pugliese	pediatrics	pediatrics	15-17	15	>12	ancona	other region	female	2016-04-20	32 days, 12:02:00	ps	urgent	8	32 days, 12:02:00										ordinary	ordinary	not preventable													more kids
818	9647	2017-11-10	pugliese	pediatrics	pediatrics	0-4	.5	<1	crotone	crotone	female	2016-04-20	466.89	ps	urgent	4	19 days, 10:19:00	598.82	32 days, 18:09:00								ordinary	ordinary	not preventable	mother	30	18-30	married	married/a	high school/graduation	graduation	unemployed	no	italian	italian	no	no	88	88	88	88	CBP indication	no	not applicable
819	9567	2017-11-10	pugliese	pediatrics	pediatrics	2019-09-05	5	2019-12-01	catanzaro	catanzaro	male	2016-04-19	11 days, 12:51:00	ps	urgent	9	079.9	23 days, 6:00:00				39.93					ordinary	ordinary	not preventable	mother	41	31-50	married	married/a	high school/graduation	high school	unemployed	no	italian	italian	yes	one kid	18	88	88	88	CBP not contactable	no	not applicable
820	9570	2017-11-10	pugliese	pediatrics	pediatrics	2014-10-01	11	2019-12-01	reggio calabria	reggio calabria	male	2016-04-19	11 days, 12:51:00	ps	urgent	4	079.9	003.0				39.93					ordinary	ordinary	not preventable													more kids
821	9544	2017-11-10	pugliese	pediatrics	pediatrics	0-4	.2	<1	milano	other region	male	2016-04-19	466.89	ps	urgent	4	19 days, 10:19:00	32 days, 18:09:00				39.93					ordinary	ordinary	not preventable	mother	38	31-50	married	married/a	none/primary/secondary school	secondary school	employee	no	italian	italian	no	no	88	88	88	88	for a medical emergency	no	not applicable
822	10026	2017-11-10	pugliese	pediatrics	pediatrics	2019-09-05	6	2019-12-01	catanzaro	catanzaro	female	2016-04-19	493.90	ps	urgent	4	32 days, 18:03:00	498.82	598.82	486	32 days, 18:09:00	39.93					ordinary	ordinary	not preventable	father	36	31-50	married	cohabitant	none/primary/secondary school	secondary school	employee/a	no	italian	italian	yes	one kid	4	88	88	88	CBP indication	no	not applicable
823	9476	2017-11-10	pugliese	pediatrics	pediatrics	2019-09-05	5	2019-12-01	catanzaro	catanzaro	female	2016-04-18	19 days, 9:08:00	ps	urgent	3	079.9	077.4				39.93					ordinary	ordinary	not preventable	mother	36	31-50	married	married/a	high school/graduation	high school	employee/a	no	italian	italian	yes	one kid	8	88	88	88	CBP indication	no	not applicable
824	9648	2017-11-10	pugliese	pediatrics	pediatrics	0-4	2	2019-12-01	catanzaro	catanzaro	male	2016-04-18	11 days, 12:51:00	ps	urgent	10	079.9	23 days, 6:09:00	32 days, 12:09:00			39.93					ordinary	ordinary	not preventable	mother	33	31-50	unmarried/divorced/widower/other	divorced/a divorziato/a	high school/graduation	high school	unemployed	no	italian	italian	yes	one kid	10	88	88	88	CBP indication	no	not applicable
825	9446	2017-11-10	pugliese	pediatrics	pediatrics	15-17	15	>12	catanzaro	catanzaro	male	2016-04-17	35 days, 14:00:00	ps	urgent	4	35 days, 14:00:00	14 days, 9:09:00									ordinary	ordinary	not preventable													more kids
826	9404	2017-11-10	pugliese	pediatrics	pediatrics	0-4	.5	<1	catanzaro	catanzaro	male	2016-04-17	466.89	ps	urgent	6	19 days, 10:19:00	598.82	32 days, 18:09:00			39.93					ordinary	ordinary	not preventable	mother	30	18-30	married	married/a	high school/graduation	graduation	self employed	no	italian	italian	no	no	88	88	88	88	CBP not contactable	no	not applicable
827	9399	2017-11-10	pugliese	pediatrics	pediatrics	15-17	15	>12	cosenza	cosenza	female	2016-04-17	493.90	ps	urgent	5	32 days, 18:03:00	598.82	32 days, 18:09:00	29 days, 8:01:00		39.93					ordinary	ordinary	not preventable	mother	55	51-65	unmarried/divorced/widower/other	divorced/a divorziato/a	high school/graduation	graduation	employee	no	italian	italian	yes	one kid	22	88	88	88	for a medical emergency	no	not applicable
828	9255	2017-11-10	pugliese	pediatrics	pediatrics	2014-10-01	13	>12	reggio calabria	reggio calabria	female	2016-04-16	052.0	ps	urgent	12	052.0					39.93					ordinary	ordinary	not preventable	mother	45	31-50	married	married/a	none/primary/secondary school	secondary school	self employed	no	italian	italian	yes	one kid	19	88	88	88	CBP indication	no	not applicable
829	9447	2017-11-10	pugliese	pediatrics	pediatrics	0-4	3	2019-12-01	catanzaro	catanzaro	female	2016-04-16	11 days, 12:51:00	ps	urgent	4	079.9	24 days, 23:00:00				39.93					ordinary	ordinary	not preventable	mother	38	31-50	married	married/a	high school/graduation	graduation	other	si	italian	italian	yes	one kid	5	88	88	88	CBP not contactable	no	not applicable
830	9445	2017-11-10	pugliese	pediatrics	pediatrics	0-4	1	<1	catanzaro	catanzaro	female	2016-04-16	11 days, 12:51:00	ps	urgent	3	079.9	11 days, 12:02:00	10 days, 11:02:00	12 days, 0:50:00	32 days, 19:03:00	39.93					ordinary	ordinary	not preventable	mother	36	31-50	married	married/a	none/primary/secondary school	secondary school	unemployed	no	italian	italian	yes	one kid	6	88	88	88	CBP indication	no	not applicable
831	9444	2017-11-10	pugliese	pediatrics	pediatrics	0-4	2	2019-12-01	catanzaro	catanzaro	male	2016-04-16	11 days, 12:51:00	ps	urgent	4	079.9	23 days, 6:09:00	11 days, 12:02:00			39.93					ordinary	ordinary	not preventable	mother			married	married/a	high school/graduation	high school	employee/a	no	italian	italian	yes	one kid	6	88	88	88	for a medical emergency	no	not applicable
832	9266	2017-11-10	pugliese	pediatrics	pediatrics	2019-09-05	9	2019-12-01	catanzaro	catanzaro	male	2016-04-16	11 days, 12:51:00	ps	urgent	4	079.9	23 days, 6:09:00				39.93					ordinary	ordinary	not preventable	father	48	31-50	married	married/a	high school/graduation	high school	employee	no	italian	italian	yes	one kid	14	88	88	88	for a medical emergency	no	not applicable
833	9265	2017-11-10	pugliese	pediatrics	pediatrics	0-4	3	2019-12-01	vibo valentia	vibo valentia	male	2016-04-16	14 days, 7:02:00	ps	urgent	6	14 days, 7:02:00	13 days, 19:04:00	41 days, 12:02:00	14 days, 9:09:00	530.81	39.93					ordinary	ordinary	not preventable													more kids
834	9239	2017-11-10	pugliese	pediatrics	pediatrics	0-4	.5	<1	catanzaro	catanzaro	male	2016-04-15	466.89	ps	urgent	3	19 days, 10:19:00										ordinary	ordinary	not preventable	father	40	31-50	married	married/a	high school/graduation	graduation	self employed	no	italian	italian	yes	more kids	4	7	88	88	CBP indication	no	not applicable
835	9247	2017-11-10	pugliese	pediatrics	pediatrics	0-4	.3	<1	catanzaro	catanzaro	female	2016-04-15	466	ps	urgent	4	19 days, 10:19:00	32 days, 18:09:00									ordinary	ordinary	not preventable	mother	23	18-30	married	married/a	high school/graduation	high school	other	no	italian	italian	yes	one kid	1	88	88	88	CBP indication	no	not applicable
836	9151	2017-11-10	pugliese	pediatrics	pediatrics	0-4	4	2019-12-01	catanzaro	catanzaro	male	2016-04-14	14 days, 9:09:00	ps	urgent	2	079.9					39.93					ordinary	ordinary	not preventable	mother	30	18-30	married	married/a	high school/graduation	high school	housewife	no	italian	italian	yes	one kid	7	88	88	88	for a medical emergency	no	not applicable
837	9173	2017-11-10	pugliese	pediatrics	pediatrics	0-4	4	2019-12-01	catanzaro	catanzaro	female	2016-04-14	24 days, 13:09:00	ps	urgent	12	24 days, 13:09:00										ordinary	ordinary	not preventable	mother	37	31-50	married	married/a	none/primary/secondary school	secondary school	housewife	no	italian	italian	yes	one kid	8	88	88	88	CBP indication	no	not applicable
838	11259	2017-11-10	pugliese	pediatrics	pediatrics	2019-09-05	8	2019-12-01	vibo valentia	vibo valentia	female	2016-05-10	32 days, 12:02:00	ps	urgent	7	32 days, 12:02:00										ordinary	ordinary	not preventable	altro											no	no	88	88	88	88	CBP indication	no	not applicable
839	11251	2017-11-10	pugliese	pediatrics	pediatrics	0-4	3	2019-12-01	catanzaro	catanzaro	female	2016-05-10	493.90	ps	urgent	2	32 days, 18:03:00	598.82	32 days, 18:09:00								ordinary	ordinary	not preventable	mother	35	31-50	married	married/a	none/primary/secondary school	secondary school	other	no	italian	italian	yes	one kid	5	88	88	88	for a medical emergency	no	not applicable
840	10658	2017-11-10	pugliese	pediatrics	pediatrics	2014-10-01	13	>12	brescia	other region	male	2016-05-03	323.62	altro	planned	8	323.62					39.93					ordinary	ordinary	not preventable	mother	45	31-50	married	married/a	high school/graduation	high school	housewife	no	italian	italian	no	no	88	88	88	88	for a medical emergency	no	not applicable
841	11246	2017-11-10	pugliese	pediatrics	pediatrics	0-4	2	2019-12-01	catanzaro	catanzaro	male	2016-05-10	493.90	ps	urgent	2	32 days, 18:03:00	32 days, 18:09:00				39.93					ordinary	ordinary	not preventable													more kids
842	11133	2017-11-10	pugliese	pediatrics	pediatrics	2019-09-05	7	2019-12-01	catanzaro	catanzaro	female	2016-05-09	346.90	ps	urgent	4	346.90										ordinary	ordinary	not preventable	mother	37	31-50	married	married/a	high school/graduation	high school	other	no	not italian	italian	yes	one kid	11	88	88	88	CBP indication	no	not applicable
843	11155	2017-11-10	pugliese	pediatrics	pediatrics	0-4	3	2019-12-01	catanzaro	catanzaro	male	2016-05-09	32 days, 12:39:00	ps	urgent	2	32 days, 12:39:00	19 days, 9:08:00	15 days, 22:09:00								ordinary	ordinary	not preventable	mother	39	31-50	married	married/a	high school/graduation	graduation	employee	no	italian	italian	no	no	88	88	88	88	for a medical emergency	no	not applicable
844	11157	2017-11-10	pugliese	pediatrics	pediatrics	0-4	3	2019-12-01	catanzaro	catanzaro	female	2016-05-09	493.90	ps	urgent	2	32 days, 18:03:00	598.82	32 days, 18:09:00			39.93					ordinary	ordinary	not preventable	mother	31	31-50	married	married/a	high school/graduation	high school	housewife	no	italian	italian	yes	one kid	2	88	88	88	for a medical emergency	no	not applicable
845	10989	2017-11-10	pugliese	pediatrics	pediatrics	0-4	.3	<1	catanzaro	catanzaro	male	2016-05-08	995.91	ps	urgent	3	995.91					39.93					ordinary	ordinary	not preventable	mother	30	18-30	married	married/a	high school/graduation	graduation	unemployed	no	italian	italian	no	no	88	88	88	88	CBP indication	no	not applicable
846	11072	2017-11-10	pugliese	pediatrics	pediatrics	2019-09-05	5	2019-12-01	crotone	crotone	male	2016-05-08	19 days, 9:08:00	ps	urgent	2	32 days, 18:03:00	32 days, 12:31:00	15 days, 22:09:00								ordinary	ordinary	not preventable	mother	34	31-50	married	married/a	none/primary/secondary school	secondary school	unemployed	no	italian	italian	yes	more kids	11	14	88	88	CBP not contactable	no	not applicable
847	11532	2017-11-10	pugliese	pediatrics	pediatrics	0-4	.8	<1	catanzaro	catanzaro	male	2016-05-08	466.89	ps	urgent	5	19 days, 10:19:00	598.82	32 days, 18:09:00	31 days, 8:51:00		39.93					ordinary	ordinary	not preventable	mother	38	31-50	married	married/a	high school/graduation	graduation	self employed	si	italian	italian	yes	one kid	6	88	88	88	for a medical emergency	no	not applicable
848	10988	2017-11-10	pugliese	pediatrics	pediatrics	0-4	2	2019-12-01	catanzaro	catanzaro	female	2016-05-07	11 days, 12:51:00	ps	urgent	6	079.9	32 days, 12:39:00	23 days, 6:09:00			39.93					ordinary	ordinary	not preventable	father	42	31-50	married	cohabitant	none/primary/secondary school	secondary school	employee	no	italian	italian	no	no	88	88	88	88	for a medical emergency	no	not applicable
849	11004	2017-11-10	pugliese	pediatrics	pediatrics	2019-09-05	8	2019-12-01	catanzaro	catanzaro	female	2016-05-07	10 days, 10:01:00	ps	urgent	9	10 days, 10:01:00					39.93					ordinary	ordinary	preventable	father									italian	italian	yes	more kids	20	25	88	88	for a medical emergency	no	not applicable
850	11045	2017-11-10	pugliese	pediatrics	pediatrics	2019-09-05	5	2019-12-01	vibo valentia	vibo valentia	female	2016-05-07	13 days, 11:09:00	ps	urgent	2	13 days, 11:09:00	781.99									ordinary	ordinary	not preventable	mother	47	31-50	married	married/a	high school/graduation	high school	housewife	no	italian	italian	yes	one kid	28	88	88	88	CBP not contactable	no	not applicable
851	10957	2017-11-10	pugliese	pediatrics	pediatrics	0-4	3	2019-12-01	catanzaro	catanzaro	male	2016-05-06	282.69	ps	urgent	3	282.69					39.93					ordinary	ordinary	not preventable													more kids
852	10967	2017-11-10	pugliese	pediatrics	pediatrics	0-4	1	<1	catanzaro	catanzaro	female	2016-05-06	11 days, 12:51:00	ps	urgent	4	079.9	23 days, 6:09:00				39.93					ordinary	ordinary	not preventable	mother	32	31-50	married	married/a	high school/graduation	high school	self employed	no	italian	italian	no	no	88	88	88	88	CBP not contactable	no	not applicable
853	10975	2017-11-10	pugliese	pediatrics	pediatrics	0-4	4	2019-12-01	crotone	crotone	male	2016-05-06	486	ps	urgent	4	079.9					39.93					ordinary	ordinary	not preventable	mother	39	31-50	married	married/a	high school/graduation	high school	other	no	italian	italian	yes	more kids	14	16	88	88	for a medical emergency	no	not applicable
854	10917	2017-11-10	pugliese	pediatrics	pediatrics	0-4	4	2019-12-01	catanzaro	catanzaro	male	2016-05-06	19 days, 9:08:00	ps	urgent	3	079.9	32 days, 12:39:00									ordinary	ordinary	not preventable	mother	31	31-50	married	married/a	none/primary/secondary school	primary school	housewife	no	not italian	not italian	yes	more kids	2	1	88	88	for a medical emergency	no	not applicable
855	10951	2017-11-10	pugliese	pediatrics	pediatrics	15-17	16	>12	catanzaro	catanzaro	female	2016-05-06	346.90	ps	urgent	3	346.90	32 days, 14:00:00									ordinary	ordinary	not preventable	mother	44	31-50	married	married/a	high school/graduation	high school	self employed	no	italian	italian	yes	one kid	14	88	88	88	for a medical emergency	no	not applicable
856	10968	2017-11-10	pugliese	pediatrics	pediatrics	0-4	.2	<1	davoli	catanzaro	male	2016-05-06		ps	urgent	1	32 days, 18:09:00	32 days, 18:02:00				93.96	93.94				voluntary	voluntary/dead/other	not preventable	mother	27	18-30	married	married/a	high school/graduation	high school	housewife	no	italian	italian	no	no	88	88	88	88	CBP indication	no	not applicable
857	10851	2017-11-10	pugliese	pediatrics	pediatrics	2019-09-05	8	2019-12-01	vibo valentia	vibo valentia	female	2016-05-05	30 days, 9:01:00	ps	urgent	2	30 days, 9:01:00	29 days, 23:04:00				88.79					ordinary	ordinary	not preventable	altro											yes	one kid	6	88	88	88	CBP indication	no	not applicable
858	10849	2017-11-10	pugliese	pediatrics	pediatrics	15-17	17	>12	monasterace	reggio calabria	female	2016-05-05		ps	urgent	2	32 days, 12:02:00	32 days, 12:04:00									ordinary	ordinary	not preventable	mother	54	51-65	unmarried/divorced/widower/other	divorced/a divorziato/a	high school/graduation	high school	housewife	no	italian	italian	no	no	88	88	88	88	for a medical emergency	no	not applicable
859	10927	2017-11-10	pugliese	pediatrics	pediatrics	0-4	4	2019-12-01	cirò marina	crotone	female	2016-05-05		ps	urgent	5	32 days, 18:03:00	32 days, 21:00:00				3 days, 15:44:00	39.93	4 days, 3:18:00			ordinary	ordinary	not preventable	mother	31	31-50							italian	italian	yes	one kid	2	88	88	88	CBP indication	no	not applicable
860	10926	2017-11-10	pugliese	pediatrics	pediatrics	0-4	1	<1	sellia marina	catanzaro	female	2016-05-05		ps	urgent	2	079.9	478.75	19 days, 9:08:00			39.93	4 days, 3:18:00	3 days, 15:44:00			ordinary	ordinary	not preventable	mother	33	31-50	married	cohabitant	high school/graduation	high school	housewife	no	italian	italian	no	more kids	9	13	88	88	CBP indication	no	not applicable
861	10925	2017-11-10	pugliese	pediatrics	pediatrics	0-4	1	<1	cropani	catanzaro	female	2016-05-04	24 days, 23:00:00	ps	urgent	5	079.9					39.93	88.75	4 days, 3:29:00			ordinary	ordinary	not preventable	mother	25	18-30	unmarried/divorced/widower/other	celibe/nubile	none/primary/secondary school	secondary school	unemployed	no	not italian	other	no	no	88	88	88	88	CBP not contactable	no	not applicable
862	10746	2017-11-10	pugliese	pediatrics	pediatrics	2019-09-05	9	2019-12-01	catanzaro	catanzaro	female	2016-05-04		ps	urgent	3	079.99	12 days, 0:30:00	10 days, 11:02:00			93.94					ordinary	ordinary	not preventable													more kids
863	10688	2017-11-10	pugliese	pediatrics	pediatrics	0-4	4	2019-12-01	catanzaro	catanzaro	male	2016-05-04	12 days, 1:03:00	ps	urgent	2	12 days, 1:03:00					88.76					ordinary	ordinary	not preventable													more kids
864	10823	2017-11-10	pugliese	pediatrics	pediatrics	2019-09-05	8	2019-12-01	chiaravalle centrale	catanzaro	female	2016-05-04		ps	urgent	3	079.9	23 days, 6:09:00	32 days, 21:00:00			39.93	4 days, 3:18:00	4 days, 3:29:00			ordinary	ordinary	not preventable	mother	41	31-50	married	married/a	none/primary/secondary school	secondary school	employee	no	italian	italian	yes	one kid	17	88	88	88	for a medical emergency	no	not applicable
865	10822	2017-11-10	pugliese	pediatrics	pediatrics	0-4	2	2019-12-01	borgia	catanzaro	male	2016-05-04		ps	urgent	2	079.9	23 days, 6:09:00				39.93	4 days, 3:18:00				ordinary	ordinary	not preventable	father	25	18-30	married	married/a	high school/graduation	graduation	commerciante	no	not italian	not italian	no	no	88	88	88	88	for a medical emergency	no	not applicable
866	10650	2017-11-10	pugliese	pediatrics	pediatrics	0-4	1	<1	girifalco	catanzaro	male	2016-05-03		ps	urgent	4	32 days, 18:03:00					3 days, 15:44:00	93.94				ordinary	ordinary	not preventable	father	31	31-50	married	married/a	high school/graduation	graduation	unemployed	no	italian	italian	no	no	88	88	88	88	CBP indication	no	not applicable
867	10653	2017-11-10	pugliese	pediatrics	pediatrics	0-4	4	2019-12-01	sersale	catanzaro	male	2016-05-03		ps	urgent	4	75	23 days, 21:01:00				88.76	88.71				ordinary	ordinary	not preventable													more kids
868	10726	2017-11-10	pugliese	pediatrics	pediatrics	0-4	1	<1	catanzaro	catanzaro	female	2016-05-03	493.90	ps	urgent	3	32 days, 18:03:00	32 days, 18:09:00				3 days, 15:44:00	93.96	93.94			ordinary	ordinary	not preventable	mother	36	31-50	married	married/a	none/primary/secondary school	secondary school	unemployed	no	italian	italian	yes	one kid	6	88	88	88	CBP indication	no	not applicable
869	10549	2017-11-10	pugliese	pediatrics	pediatrics	2019-09-05	7	2019-12-01	pizzo	vibo valentia	female	2016-05-02		ps	urgent	3	995.91					39.93	3 days, 16:07:00				ordinary	ordinary	not preventable	father	32	31-50							not italian	not italian	yes	one kid	10	88	88	88	CBP indication	no	not applicable
870	10387	2017-11-10	pugliese	pediatrics	pediatrics	0-4	.2	<1	sellia marina	catanzaro	female	2016-05-01		ps	urgent	2	079.9	23 days, 6:09:00				39.93	4 days, 3:18:00				ordinary	ordinary	not preventable	father	26	18-30	married	married/a	high school/graduation	high school	self employed	no	italian	italian	yes	one kid	5	88	88	88	for a medical emergency	no	not applicable
871	10530	2017-11-10	pugliese	pediatrics	pediatrics	0-4	4	2019-12-01	catanzaro	catanzaro	male	2016-05-02	12 days, 1:03:00	ps	urgent	3	12 days, 1:03:00										ordinary	ordinary	not preventable	mother	39	31-50	married	cohabitant	high school/graduation	high school	employee	no	italian	italian	yes	one kid	2	88	88	88	for a medical emergency	no	not applicable
872	12659	2017-11-13	pugliese	pediatrics	pediatrics	2014-10-01	12	2019-12-01	catanzaro	catanzaro	male	2016-05-27	24 days, 4:09:00	ps	urgent	8	24 days, 4:09:00					88.75					ordinary	ordinary	not preventable													more kids
873	12168	2017-11-13	pugliese	pediatrics	pediatrics	2019-09-05	5	2019-12-01	catanzaro	catanzaro	female	2016-05-20	23 days, 6:09:00	ps	urgent	5	079.9	11 days, 12:08:00	32 days, 22:04:00	23 days, 6:09:00		39.93	4 days, 3:18:00	4 days, 3:29:00			ordinary	ordinary	not preventable	mother	40	31-50	married	married/a	high school/graduation	high school	employee	no	italian	italian	yes	one kid	10	88	88	88	for a medical emergency	no	not applicable
874	12091	2017-11-13	pugliese	pediatrics	pediatrics	2014-10-01	10	2019-12-01	soveria simeri	catanzaro	male	2016-05-18	29 days, 5:02:00	ps	urgent	2	11 days, 14:00:00	29 days, 5:02:00	41 days, 11:03:00			39.93					ordinary	ordinary	not preventable													more kids
875	12063	2017-11-13	pugliese	pediatrics	pediatrics	2014-10-01	14	>12	catanzaro	catanzaro	female	2016-05-18	346.90	ps	urgent	2	346.90					3 days, 15:02:00	88.72				ordinary	ordinary	not preventable	mother	46	31-50	married	married/a	none/primary/secondary school	secondary school	housewife	no	italian	italian	yes	one kid	22	88	88	88	for a medical emergency	no	not applicable
876	12006	2017-11-13	pugliese	pediatrics	pediatrics	2019-09-05	8	2019-12-01	catanzaro	catanzaro	female	2016-05-18		ps	urgent	2	11 days, 23:00:00					88.76					ordinary	ordinary	not preventable													more kids
877	11994	2017-11-13	pugliese	pediatrics	pediatrics	0-4	.7	<1	catanzaro	catanzaro	female	2016-05-18	32 days, 18:09:00	ps	urgent	2	32 days, 18:03:00	32 days, 14:05:00	32 days, 18:09:00			93.94					ordinary	ordinary	not preventable	mother	24	18-30	married	married/a	none/primary/secondary school	secondary school	unemployed	no	italian	italian	no	no	88	88	88	88	for a medical emergency	no	not applicable
878	12061	2017-11-13	pugliese	pediatrics	pediatrics	0-4	2	2019-12-01	cropani	catanzaro	female	2016-05-18	23 days, 6:09:00	ps	urgent	3	079.9	23 days, 6:09:00				39.93	4 days, 3:18:00	4 days, 3:29:00			ordinary	ordinary	not preventable	father	35	31-50							not italian	not italian	no	no	88	88	88	88	CBP not contactable	no	not applicable
879	11997	2017-11-13	pugliese	pediatrics	pediatrics	0-4	1	<1	montauro	catanzaro	female	2016-05-18		ps	urgent	19	716.96	11 days, 22:03:00	11 days, 12:51:00	23 days, 6:09:00		88.94	3 days, 16:38:00	3 days, 20:14:00			ordinary	ordinary	not preventable	mother	35	31-50	married	married/a	high school/graduation	high school	housewife	no	italian	italian	no	no	88	88	88	88	for a medical emergency	no	not applicable
880	11867	2017-11-13	pugliese	pediatrics	pediatrics	0-4	4	2019-12-01	catanzaro	catanzaro	female	2016-05-17		ps	urgent	2	079.9	15 days, 22:09:00				93.94					ordinary	ordinary	not preventable	father	36	31-50	married	married/a	high school/graduation	graduation	self employed	no	italian	italian	yes	one kid	2	88	88	88	for a medical emergency	no	not applicable
881	11880	2017-11-13	pugliese	pediatrics	pediatrics	15-17	17	>12	zagarise	catanzaro	male	2016-05-17	32 days, 12:06:00	ps	urgent	13	32 days, 12:06:00					3 days, 15:03:00					ordinary	ordinary	not preventable	mother	40	31-50	married	married/a	high school/graduation	high school	unemployed	no	italian	italian	yes	one kid	14	88	88	88	for a medical emergency	no	not applicable
882	11865	2017-11-13	pugliese	pediatrics	pediatrics	2019-09-05	6	2019-12-01	san floro	catanzaro	female	2016-05-16		ps	urgent	3	079.9	32 days, 22:04:00	23 days, 6:09:00			39.93	4 days, 3:18:00	4 days, 3:29:00			ordinary	ordinary	not preventable	father	35	31-50	married	married/a	high school/graduation	high school	self employed	no	italian	italian	yes	one kid	4	88	88	88	for a medical emergency	no	not applicable
883	11860	2017-11-13	pugliese	pediatrics	pediatrics	2019-09-05	7	2019-12-01	soverato	catanzaro	male	2016-05-16		ps	urgent	2	23 days, 8:39:00	32 days, 21:00:00	078.0			4 days, 0:38:00					ordinary	ordinary	not preventable	mother	45	31-50	married	married/a	high school/graduation	high school	employee/a	no	italian	italian	no	no	88	88	88	88	for a medical emergency	no	not applicable
884	11617	2017-11-13	pugliese	pediatrics	pediatrics	15-17	16	>12	catanzaro	catanzaro	male	2016-05-15	32 days, 12:03:00	ps	urgent	13	14 days, 9:09:00	29 days, 10:01:00				39.93	3 days, 17:14:00	3 days, 15:03:00	88.91		ordinary	ordinary	preventable													more kids
885	11615	2017-11-13	pugliese	pediatrics	pediatrics	0-4	4	2019-12-01	catanzaro	catanzaro	female	2016-05-15		ps	urgent	1	478.75					93.94					voluntary	voluntary/dead/other	not preventable	mother	31	31-50	married	married/a	high school/graduation	high school	housewife	no	italian	italian	no	no	88	88	88	88	for a medical emergency	no	not applicable
886	11664	2017-11-13	pugliese	pediatrics	pediatrics	0-4	2	2019-12-01	petronà	catanzaro	female	2016-05-15		ps	urgent	3	478.75	32 days, 18:09:00	15 days, 22:09:00			3 days, 15:44:00	93.94				ordinary	ordinary	not preventable	mother	37	31-50	married	married/a	none/primary/secondary school	secondary school	housewife	no	italian	italian	yes	more kids	12	10	88	88	for a medical emergency	no	not applicable
887	11752	2017-11-13	pugliese	pediatrics	pediatrics	0-4	3	2019-12-01	cropani	catanzaro	male	2016-05-15	23 days, 6:09:00	ps	urgent	4	079.9	12 days, 0:50:00	23 days, 6:09:00			39.93	4 days, 3:18:00	4 days, 3:29:00			ordinary	ordinary	not preventable													more kids
888	11614	2017-11-13	pugliese	pediatrics	pediatrics	0-4	4	2019-12-01	catanzaro	catanzaro	female	2016-05-15		ps	urgent	2	079.9	486				3 days, 15:44:00					ordinary	ordinary	not preventable	mother	33	31-50	married	married/a	none/primary/secondary school	secondary school	employee	no	italian	italian	yes	one kid	2	88	88	88	for a medical emergency	no	not applicable
889	11596	2017-11-13	pugliese	pediatrics	pediatrics	0-4	4	2019-12-01	san sostene	catanzaro	female	2016-05-14	066.1	ps	urgent	2	066.1										ordinary	ordinary	not preventable	mother	40	31-50	married	married/a	high school/graduation	graduation	employee/a	no	italian	italian	yes	one kid	11	88	88	88	for a medical emergency	no	not applicable
890	11599	2017-11-13	pugliese	pediatrics	pediatrics	2019-09-05	8	2019-12-01	fossato serralta	catanzaro	male	2016-05-14		ps	urgent	3	728.88	079.99				39.93	4 days, 3:18:00	88.79			ordinary	ordinary	not preventable	mother	36	31-50	married	married/a	high school/graduation	high school	employee	no	italian	italian	no	no	88	88	88	88	CBP indication	no	not applicable
891	11658	2017-11-13	pugliese	pediatrics	pediatrics	0-4	.3	<1	catanzaro	catanzaro	female	2016-05-14		ps	urgent	2	079.9										ordinary	ordinary	not preventable	father	35	31-50	married	married/a	high school/graduation	graduation	employee/a	no	italian	italian	yes	one kid	8	88	88	88	for a medical emergency	no	not applicable
892	11583	2017-11-13	pugliese	pediatrics	pediatrics	0-4	2	2019-12-01	cropani	catanzaro	female	2016-05-14		ps	urgent	2	079.99	11 days, 12:02:00									ordinary	ordinary	not preventable	father	35	31-50							not italian	not italian	yes	one kid	10	88	88	88	CBP not contactable	no	not applicable
893	11602	2017-11-13	pugliese	pediatrics	pediatrics	0-4	2	2019-12-01	catanzaro	catanzaro	male	2016-05-14	32 days, 12:31:00	ps	urgent	3	32 days, 18:03:00	15 days, 22:09:00	19 days, 9:08:00								ordinary	ordinary	not preventable	mother	30	18-30	married	married/a	high school/graduation	high school	employee/a	no	italian	italian	yes	one kid	4	88	88	88	for a medical emergency	no	not applicable
894	11613	2017-11-13	pugliese	pediatrics	pediatrics	2019-09-05	5	2019-12-01	lamezia terme	catanzaro	female	2016-05-14	75	ps	urgent	4	75	23 days, 21:01:00									ordinary	ordinary	not preventable	mother	28	18-30	married	married/a	high school/graduation	high school	employee	no	italian	italian	yes	one kid	7	88	88	88	CBP indication	no	not applicable
895	11749	2017-11-13	pugliese	pediatrics	pediatrics	0-4	.2	<1	caraffa di catanzaro	catanzaro	male	2016-05-14	15 days, 22:09:00	ps	urgent	5	12 days, 0:50:00	12 days, 0:04:00	15 days, 22:09:00			39.93	4 days, 3:29:00				ordinary	ordinary	not preventable													more kids
896	11561	2017-11-13	pugliese	pediatrics	pediatrics	0-4	.2	<1	catanzaro	catanzaro	male	2016-05-13	11 days, 12:51:00	ps	urgent	2	079.9	23 days, 6:09:00	19 days, 10:00:00			39.93	4 days, 3:18:00	93.94			ordinary	ordinary	not preventable													more kids
897	11579	2017-11-13	pugliese	pediatrics	pediatrics	0-4	.7	<1	catanzaro	catanzaro	male	2016-05-13	32 days, 18:09:00	ps	urgent	5	079.9	32 days, 18:09:00				3 days, 15:44:00	93.94	93.96			ordinary	ordinary	not preventable	mother	35	31-50	married	married/a	high school/graduation	high school	housewife	no	italian	italian	yes	more kids	5	4	88	88	CBP indication	no	not applicable
898	11559	2017-11-13	pugliese	pediatrics	pediatrics	2019-09-05	7	2019-12-01	amaroni	catanzaro	female	2016-05-13	15 days, 16:09:00	ps	urgent	4	15 days, 16:01:00	21 days, 18:00:00	11 days, 12:51:00	32 days, 19:03:00		3 days, 15:02:00	39.93	4 days, 3:29:00			ordinary	ordinary	not preventable	mother	40	31-50	married	married/a	high school/graduation	high school	employee/a	no	italian	italian	yes	one kid	14	88	88	88	CBP not contactable	no	not applicable
899	11766	2017-11-13	pugliese	pediatrics	pediatrics	0-4	3	2019-12-01	san floro	catanzaro	female	2016-05-13	32 days, 19:09:00	ps	urgent	3	079.9	23 days, 6:09:00				39.93	4 days, 3:18:00	4 days, 3:29:00			ordinary	ordinary	not preventable	mother	35	31-50	married	married/a	none/primary/secondary school	secondary school	housewife	no	italian	italian	yes	one kid	5	88	88	88	for a medical emergency	no	not applicable
900	11477	2017-11-13	pugliese	pediatrics	pediatrics	0-4	1	<1	catanzaro	catanzaro	male	2016-05-12	32 days, 12:31:00	ps	urgent	4	079.9	19 days, 9:08:00	15 days, 22:09:00								ordinary	ordinary	not preventable	mother	37	31-50	married	married/a	high school/graduation	high school	housewife	no	italian	not italian	yes	one kid	4	88	88	88	for a medical emergency	no	not applicable
901	11542	2017-11-13	pugliese	pediatrics	pediatrics	2014-10-01	14	>12	catanzaro	catanzaro	male	2016-05-12	32 days, 19:03:00	ps	urgent	2	079.9	32 days, 19:03:00	346.90			39.93	4 days, 3:18:00				ordinary	ordinary	not preventable	mother	45	31-50	married	married/a	none/primary/secondary school	secondary school	unemployed	no	italian	italian	yes	one kid	23	88	88	88	for a medical emergency	no	not applicable
902	11481	2017-11-13	pugliese	pediatrics	pediatrics	0-4	2	2019-12-01	catanzaro	catanzaro	female	2016-05-12	32 days, 12:39:00	ps	urgent	2	079.9	19 days, 9:08:00									ordinary	ordinary	not preventable	altro											no	no	88	88	88	88	for a medical emergency	no	not applicable
903	11476	2017-11-13	pugliese	pediatrics	pediatrics	0-4	1	<1	cardinale	catanzaro	male	2016-05-12		ps	urgent	3	079.9	23 days, 6:09:00	19 days, 9:08:00			39.93	4 days, 3:18:00				ordinary	ordinary	not preventable	mother	28	18-30	married	married/a	none/primary/secondary school	secondary school	employee	no	italian	italian	no	no	88	88	88	88	for a medical emergency	no	not applicable
904	13302	2017-11-13	pugliese	pediatrics	pediatrics	2019-09-05	7	2019-12-01	pentone	catanzaro	female	2016-06-01	787	ps	urgent	2	079.9					39.93	4 days, 3:18:00				ordinary	ordinary	not preventable	mother	35	31-50	married	married/a	none/primary/secondary school	secondary school	housewife	no	italian	italian	yes	one kid	13	88	88	88	for a medical emergency	no	not applicable
905	12179	2017-11-13	pugliese	pediatrics	pediatrics	15-17	15	>12	reggio calabria	reggio calabria	male	2016-05-21	12 days, 12:11:00	ps	urgent	16	12 days, 12:11:00					39.93	88.91	3 days, 17:14:00			ordinary	ordinary	not preventable	mother	58	51-65	married	married/a	none/primary/secondary school	primary school	retired	no	italian	italian	no	no	88	88	88	88	for a medical emergency	no	not applicable
906	12885	2017-11-13	pugliese	pediatrics	pediatrics	0-4	3	2019-12-01	vibo valentia	vibo valentia	male	2016-05-31	24 days, 1:00:00	ps	urgent	6	24 days, 1:00:00	10 days, 11:02:00	11 days, 12:56:00	11 days, 12:02:00		39.93	88.76	4 days, 3:29:00			ordinary	ordinary	not preventable	mother	44	31-50	married	married/a	high school/graduation	graduation	employee	no	italian	italian	no	no	88	88	88	88	for a medical emergency	no	not applicable
907	12755	2017-11-13	pugliese	pediatrics	pediatrics	0-4	3	2019-12-01	catanzaro	catanzaro	male	2016-05-30	32 days, 12:31:00	ps	urgent	2	079.9	12 days, 0:50:00	11 days, 12:51:00			39.93	4 days, 3:29:00	3 days, 15:44:00			ordinary	ordinary	not preventable	mother	44	31-50	married	married/a	none/primary/secondary school	primary school	housewife	no	italian	italian	no	no	88	88	88	88	CBP not contactable	no	not applicable
908	12751	2017-11-13	pugliese	pediatrics	pediatrics	0-4	4	2019-12-01	catanzaro	catanzaro	male	2016-05-29	995.91	ps	urgent	3	995.91	15 days, 22:09:00	10 days, 11:02:00			39.93	4 days, 3:29:00	4 days, 3:18:00			ordinary	ordinary	not preventable													more kids
909	12753	2017-11-13	pugliese	pediatrics	pediatrics	2019-09-05	8	2019-12-01	catanzaro	catanzaro	male	2016-05-29	11 days, 12:51:00	ps	urgent	3	079.9	23 days, 6:09:00				39.93	99.98	4 days, 3:29:00			ordinary	ordinary	not preventable	mother	43	31-50	married	married/a	high school/graduation	graduation	unemployed	no	italian	italian	yes	one kid	7	88	88	88	CBP not contactable	no	not applicable
910	12686	2017-11-13	pugliese	pediatrics	pediatrics	2014-10-01	13	>12	catanzaro	catanzaro	male	2016-05-27	10 days, 11:02:00	ps	urgent	3	10 days, 11:02:00	32 days, 19:03:00	32 days, 12:02:00			39.93	4 days, 3:19:00	4 days, 3:18:00			ordinary	ordinary	preventable	mother	46	31-50	married	married/a	none/primary/secondary school	secondary school	housewife	no	italian	italian	yes	one kid	18	88	88	88	for a medical emergency	no	not applicable
911	12688	2017-11-13	pugliese	pediatrics	pediatrics	2019-09-05	6	2019-12-01	catanzaro	catanzaro	female	2016-05-27	11 days, 12:51:00	ps	urgent	5	079.9	23 days, 6:09:00				39.93	4 days, 3:18:00	4 days, 3:29:00			ordinary	ordinary	not preventable	mother	34	31-50	married	married/a	none/primary/secondary school	secondary school	employee	no	italian	italian	no	one kid	2	88	88	88	CBP not contactable	no	not applicable
912	12598	2017-11-13	pugliese	pediatrics	pediatrics	2019-09-05	6	2019-12-01	crotone	crotone	male	2016-05-26	12 days, 12:11:00	ps	urgent	11	12 days, 12:11:00	11 days, 12:51:00	32 days, 19:03:00	13 days, 3:31:00		39.93	88.91	3 days, 17:14:00			ordinary	ordinary	not preventable	mother	37	31-50	married	married/a	none/primary/secondary school	primary school	unemployed	no	italian	italian	yes	more kids	1	8	88	88	CBP indication	no	not applicable
913	12352	2017-11-13	pugliese	pediatrics	pediatrics	2019-09-05	5	2019-12-01	catanzaro	catanzaro	male	2016-05-25	052.0	ps	urgent	9	052.0	13 days, 22:03:00	052.7			39.93	03:31:00	4 days, 3:29:00			ordinary	ordinary	preventable	mother	38	31-50	married	married/a	high school/graduation	high school	unemployed	no	italian	italian	yes	more kids	9	14	88	88	for a medical emergency	no	not applicable
914	12445	2017-11-13	pugliese	pediatrics	pediatrics	2014-10-01	13	>12	catanzaro	catanzaro	male	2016-05-25	079.9	ps	urgent	5	079.9	12 days, 0:50:00	518.82	32 days, 18:09:00		39.93	3 days, 15:44:00	3 days, 17:29:00			ordinary	ordinary	not preventable	mother	37	31-50	married	married/a	high school/graduation	high school	unemployed	no	italian	italian	yes	one kid	14	88	88	88	for a medical emergency	no	not applicable
915	12441	2017-11-13	pugliese	pediatrics	pediatrics	2014-10-01	13	>12	catanzaro	catanzaro	female	2016-05-24	11 days, 12:51:00	ps	urgent	8	079.9	75	23 days, 21:01:00	11 days, 12:51:00		39.93	4 days, 3:16:00	4 days, 3:26:00			ordinary	ordinary	not preventable	father	39	31-50	married	married/a	high school/graduation	high school	employee	no	italian	italian	yes	more kids	16	10	88	88	for a medical emergency	no	not applicable
916	12396	2017-11-13	pugliese	pediatrics	pediatrics	2019-09-05	7	2019-12-01	catanzaro	catanzaro	male	2016-05-24	19 days, 9:08:00	ps	urgent	3	079.9	19 days, 10:00:00				3 days, 15:44:00					ordinary	ordinary	not preventable	mother	48	31-50	married	married/a	none/primary/secondary school	secondary school	commerciante	no	italian	italian	yes	one kid	5	88	88	88	CBP not contactable	no	not applicable
917	12436	2017-11-13	pugliese	pediatrics	pediatrics	2014-10-01	14	>12	catanzaro	catanzaro	male	2016-05-24	15 days, 4:00:00	ps	urgent	6	15 days, 4:00:00	11 days, 14:00:00									ordinary	ordinary	not preventable	mother	48	31-50	married	married/a	high school/graduation	high school	unemployed	no	italian	italian	no	no	88	88	88	88	CBP indication	no	not applicable
918	12439	2017-11-13	pugliese	pediatrics	pediatrics	2014-10-01	13	>12	reggio calabria	reggio calabria	female	2016-05-24	32 days, 13:00:00	ps	urgent	3	32 days, 13:00:00	052.0									ordinary	ordinary	not preventable	mother	45	31-50	married	married/a	none/primary/secondary school	secondary school	self employed	no	italian	italian	yes	one kid	19	88	88	88	CBP indication	no	not applicable
919	12338	2017-11-13	pugliese	pediatrics	pediatrics	2019-09-05	6	2019-12-01	catanzaro	catanzaro	female	2016-05-23	32 days, 12:02:00	ps	urgent	2	32 days, 12:02:00	39 days, 23:12:00				3 days, 17:14:00	88.76				ordinary	ordinary	not preventable	mother	35	31-50	married	married/a	none/primary/secondary school	secondary school	housewife	no	italian	italian	no	no	88	88	88	88	for a medical emergency	no	not applicable
920	12325	2017-11-13	pugliese	pediatrics	pediatrics	0-4	1	<1	vibo valentia	vibo valentia	male	2016-05-23	19 days, 9:08:00	ps	urgent	2	079.9	10 days, 11:02:00									ordinary	ordinary	not preventable	father	39	31-50	married	married/a	high school/graduation	graduation	self employed	no	italian	italian	no	no	88	88	88	88	for a medical emergency	no	not applicable
921	12409	2017-11-13	pugliese	pediatrics	pediatrics	0-4	1	<1	catanzaro	catanzaro	female	2016-05-22	19 days, 9:08:00	ps	urgent	2	079.9										ordinary	ordinary	not preventable													more kids
922	12497	2017-11-13	pugliese	pediatrics	pediatrics	15-17	17	>12	catanzaro	catanzaro	male	2016-05-22	32 days, 21:00:00	ps	urgent	3	32 days, 21:00:00	23 days, 6:09:00				3 days, 16:19:00	1 day, 21:23:00	39.93			ordinary	ordinary	not preventable	father	57	51-65	married	married/a	none/primary/secondary school	secondary school	employee	no	italian	italian	yes	one kid	23	88	88	88	for a medical emergency	no	not applicable
923	12200	2017-11-13	pugliese	pediatrics	pediatrics	2019-09-05	6	2019-12-01	cosenza	cosenza	male	2016-05-22	14 days, 12:30:00	ps	urgent	3	14 days, 12:30:00	12 days, 19:20:00				3 days, 17:14:00	4 days, 3:29:00				ordinary	ordinary	not preventable													more kids
924	12326	2017-11-13	pugliese	pediatrics	pediatrics	2014-10-01	14	>12	catanzaro	catanzaro	female	2016-05-21	079.9	ps	urgent	2	079.9	518.82	32 days, 18:09:00			39.93	4 days, 3:18:00				ordinary	ordinary	not preventable	mother	42	31-50	married	married/a	none/primary/secondary school	primary school	self employed	no	italian	italian	yes	more kids	9	8	88	88	CBP indication	no	not applicable
925	12175	2017-11-13	pugliese	pediatrics	pediatrics	0-4	.3	<1	catanzaro	catanzaro	male	2016-05-21	11 days, 12:51:00	ps	urgent	2	079.9	32 days, 19:03:00				39.93	4 days, 3:18:00				ordinary	ordinary	not preventable	mother	30	18-30	married	married/a	high school/graduation	high school	housewife	no	italian	italian	no	no	88	88	88	88	CBP not contactable	no	not applicable
926	12173	2017-11-13	pugliese	pediatrics	pediatrics	0-4	3	2019-12-01	catanzaro	catanzaro	male	2016-05-21	19 days, 9:08:00	ps	urgent	3	079.9	19 days, 10:00:00				3 days, 15:44:00	93.94				ordinary	ordinary	not preventable	mother	27	18-30	married	cohabitant	high school/graduation	high school	housewife	no	italian	italian	yes	one kid	1	88	88	88	for a medical emergency	no	not applicable
927	13616	2017-11-13	pugliese	pediatrics	pediatrics	2014-10-01	13	>12	catanzaro	catanzaro	male	2016-06-09	32 days, 12:39:00	ps	urgent	2	079.9					3 days, 17:14:00	39.93	3 days, 17:52:00			ordinary	ordinary	not preventable	mother	35	31-50	married	married/a	none/primary/secondary school	none	other	no	not italian	not italian	yes	more kids	10	21	23	88	for a medical emergency	no	not applicable
928	13617	2017-11-13	pugliese	pediatrics	pediatrics	2019-09-05	7	2019-12-01	catanzaro	catanzaro	male	2016-06-09	11 days, 12:51:00	ps	urgent	4	079.9	10 days, 11:01:00	23 days, 6:09:00			88.76	39.93	4 days, 3:18:00			ordinary	ordinary	not preventable	father	45	31-50	married	married/a	high school/graduation	graduation	employee/a	no	italian	italian	yes	one kid	5	88	88	88	CBP indication	no	not applicable
929	13518	2017-11-13	pugliese	pediatrics	pediatrics	2019-09-05	6	2019-12-01	crotone	crotone	female	2016-06-08	24 days, 14:10:00	ps	urgent	5	079.9					39.93	88.75	4 days, 3:29:00			ordinary	ordinary	not preventable	mother	25	18-30	unmarried/divorced/widower/other	celibe/nubile	none/primary/secondary school	secondary school	unemployed	no	not italian	other	no	no	88	88	88	88	for a medical emergency	no	not applicable
930	13513	2017-11-13	pugliese	pediatrics	pediatrics	0-4	3	2019-12-01	catanzaro	catanzaro	male	2016-06-08	32 days, 18:09:00	ps	urgent	2	32 days, 18:09:00	518.82	486			3 days, 15:44:00	3993	93.96			ordinary	ordinary	not preventable	father	38	31-50	married	married/a	none/primary/secondary school	primary school	commerciante	no	not italian	not italian	yes	one kid	1	88	88	88	CBP not contactable	no	not applicable
931	13517	2017-11-13	pugliese	pediatrics	pediatrics	0-4	.5	<1	catanzaro	catanzaro	male	2016-06-08		ps	urgent	6	079.9	486	32 days, 18:09:00								ordinary	ordinary	not preventable	mother	36	31-50	married	married/a	none/primary/secondary school	secondary school	housewife	no	italian	italian	yes	one kid	6	88	88	88	CBP indication	no	not applicable
932	13504	2017-11-13	pugliese	pediatrics	pediatrics	0-4	4	2019-12-01	catanzaro	catanzaro	male	2016-06-08	486	ps	urgent	3	079.9	32 days, 18:09:00				39.93	4 days, 3:29:00				ordinary	ordinary	not preventable	father	38	31-50	married	married/a	high school/graduation	graduation	employee/a	no	italian	italian	yes	one kid	7	88	88	88	for a medical emergency	no	not applicable
933	13332	2017-11-13	pugliese	pediatrics	pediatrics	2014-10-01	14	>12	catanzaro	catanzaro	male	2016-06-07	32 days, 12:39:00	ps	urgent	2	079.9	427.89				3 days, 17:14:00	3 days, 17:52:00				ordinary	ordinary	not preventable	mother	44	31-50	married	married/a	high school/graduation	high school	employee	si	italian	italian	yes	one kid	18	88	88	88	for a medical emergency	no	not applicable
934	13471	2017-11-13	pugliese	pediatrics	pediatrics	2019-09-05	5	2019-12-01	catanzaro	catanzaro	male	2016-06-06	11 days, 12:51:00	ps	urgent	3	079.9	11 days, 12:02:00	32 days, 22:29:00	23 days, 6:09:00		39.93	4 days, 3:19:00	4 days, 3:18:00	4 days, 3:29:00		ordinary	ordinary	not preventable	mother	46	31-50	married	married/a	high school/graduation	graduation	employee/a	no	italian	italian	no	no	88	88	88	88	CBP not contactable	no	not applicable
935	13329	2017-11-13	pugliese	pediatrics	pediatrics	0-4	.4	<1	catanzaro	catanzaro	male	2016-06-06	21 days, 12:08:00	ps	urgent	2	21 days, 12:08:00					3 days, 15:44:00					ordinary	ordinary	not preventable	mother	37	31-50	married	married/a	none/primary/secondary school	secondary school	employee	no	italian	italian	yes	one kid	9	88	88	88	for a medical emergency	no	not applicable
936	13388	2017-11-13	pugliese	pediatrics	pediatrics	15-17	17	>12	catanzaro	catanzaro	female	2016-06-06	32 days, 12:39:00	ps	urgent	2	32 days, 12:39:00					3 days, 17:14:00	3 days, 17:54:00				ordinary	ordinary	not preventable	father	38	31-50	married	married/a	none/primary/secondary school	secondary school	self employed	no	italian	italian	yes	one kid	14	88	88	88	for a medical emergency	no	not applicable
937	13330	2017-11-13	pugliese	pediatrics	pediatrics	0-4	3	2019-12-01	catanzaro	catanzaro	female	2016-06-06		ps	urgent	2	21 days, 12:08:00					3 days, 15:44:00	93.94				ordinary	ordinary	not preventable	mother	38	31-50	married	cohabitant	high school/graduation	high school	employee	si	italian	italian	yes	one kid	1	88	88	88	for a medical emergency	no	not applicable
938	13173	2017-11-13	pugliese	pediatrics	pediatrics	2014-10-01	13	>12	catanzaro	catanzaro	female	2016-06-05	486	ps	urgent	3	079.9	24 days, 1:00:00				3 days, 15:44:00	39.93	4 days, 3:19:00			ordinary	ordinary	not preventable	mother	35	31-50	married	married/a	high school/graduation	graduation	employee/a	no	italian	italian	no	no	88	88	88	88	for a medical emergency	no	not applicable
939	13166	2017-11-13	pugliese	pediatrics	pediatrics	0-4	3	2019-12-01	catanzaro	catanzaro	male	2016-06-05	19 days, 9:08:00	ps	urgent	4	079.9	15 days, 22:09:00				39.93	4 days, 3:29:00	4 days, 3:18:00			ordinary	ordinary	not preventable	mother	39	31-50	married	married/a	high school/graduation	graduation	employee	no	italian	italian	no	no	88	88	88	88	for a medical emergency	no	not applicable
940	13174	2017-11-13	pugliese	pediatrics	pediatrics	0-4	.5	<1	catanzaro	catanzaro	male	2016-06-05		ps	urgent	10	12 days, 0:04:00	079.99				88.76	39.93	4 days, 3:29:00			ordinary	ordinary	not preventable	father	35	31-50	married	married/a	high school/graduation	graduation	employee	no	not italian	not italian	yes	one kid	2	88	88	88	CBP indication	no	not applicable
941	13171	2017-11-13	pugliese	pediatrics	pediatrics	0-4	2	2019-12-01	catanzaro	catanzaro	male	2016-06-05		ps	urgent	2	32 days, 18:09:00	518.82	486			3 days, 15:44:00	39.93	4 days, 3:29:00			ordinary	ordinary	not preventable	mother	37	31-50	married	married/a	high school/graduation	high school	housewife	no	italian	italian	no	no	88	88	88	88	for a medical emergency	no	not applicable
942	13401	2017-11-13	pugliese	pediatrics	pediatrics	0-4	2	2019-12-01	catanzaro	catanzaro	female	2016-06-05		ps	urgent	2	32 days, 18:09:00	486				3 days, 15:44:00	93.96	93.94			ordinary	ordinary	not preventable	mother	42	31-50	married	married/a	none/primary/secondary school	primary school	housewife	no	not italian	not italian	yes	more kids	11	9	88	88	for a medical emergency	no	not applicable
943	13172	2017-11-13	pugliese	pediatrics	pediatrics	0-4	1	<1	vibo valentia	vibo valentia	female	2016-06-04	518.82	ps	urgent	5	32 days, 18:09:00	486	19 days, 10:19:00			3 days, 15:44:00	39.93				ordinary	ordinary	not preventable	mother	33	31-50	married	married/a	high school/graduation	high school	housewife	no	italian	italian	yes	one kid	8	88	88	88	CBP not contactable	no	not applicable
944	13151	2017-11-13	pugliese	pediatrics	pediatrics	0-4	1	<1	crotone	crotone	male	2016-06-04		ps	urgent	4	21 days, 12:08:00	11 days, 17:02:00				3 days, 15:44:00	39.93				ordinary	ordinary	not preventable	mother	28	18-30	married	cohabitant	high school/graduation	high school	self employed	no	italian	italian	no	no	88	88	88	88	CBP indication	no	not applicable
945	13152	2017-11-13	pugliese	pediatrics	pediatrics	0-4	2	2019-12-01	cutro	crotone	male	2016-06-04	32 days, 12:31:00	ps	urgent	2	079.9	19 days, 9:08:00	15 days, 22:09:00								ordinary	ordinary	not preventable	father	55	51-65	married	married/a	none/primary/secondary school	secondary school	self employed	no	italian	italian	yes	more kids	24	22	17	88	CBP not contactable	no	not applicable
946	13143	2017-11-13	pugliese	pediatrics	pediatrics	2019-09-05	8	2019-12-01	catanzaro	catanzaro	male	2016-06-04	19 days, 7:08:00	ps	urgent	3	478.75	32 days, 18:09:00				39.93	4 days, 3:29:00	93.96			ordinary	ordinary	not preventable	father	33	31-50	married	married/a	high school/graduation	high school	employee/a	no	italian	italian	no	no	88	88	88	88	CBP indication	no	not applicable
947	13140	2017-11-13	pugliese	pediatrics	pediatrics	0-4	3	2019-12-01	catanzaro	catanzaro	male	2016-06-03		ps	urgent	4	079.9	12 days, 1:02:00	32 days, 21:00:00			3 days, 15:44:00	39.93	4 days, 3:18:00			ordinary	ordinary	not preventable	mother	33	31-50	married	married/a	high school/graduation	graduation	employee/a	no	italian	italian	no	no	88	88	88	88	CBP not contactable	no	not applicable
948	13049	2017-11-13	pugliese	pediatrics	pediatrics	0-4	1	<1	catanzaro	catanzaro	male	2016-06-03	079.99	ps	urgent	3	079.99	19 days, 7:08:00	288.63								ordinary	ordinary	not preventable	mother	37	31-50	married	married/a	high school/graduation	high school	self employed	no	italian	italian	no	no	88	88	88	88	CBP indication	no	not applicable
949	13139	2017-11-13	pugliese	pediatrics	pediatrics	0-4	3	2019-12-01	catanzaro	catanzaro	male	2016-06-03		ps	urgent	3	079.99	19 days, 7:08:00				39.93	4 days, 3:29:00				ordinary	ordinary	not preventable	mother	35	31-50	married	married/a	high school/graduation	high school	employee	no	italian	italian	yes	one kid	1	88	88	88	CBP indication	no	not applicable
950	13039	2017-11-13	pugliese	pediatrics	pediatrics	0-4	3	2019-12-01	san mauro marchesato	crotone	male	2016-06-02	079.99	ps	urgent	2	079.99	12 days, 0:50:00									ordinary	ordinary	not preventable	mother	31	31-50	married	married/a	high school/graduation	graduation	employee	no	italian	italian	yes	one kid	3	88	88	88	CBP indication	no	not applicable
951	13052	2017-11-13	pugliese	pediatrics	pediatrics	0-4	1	<1	catanzaro	catanzaro	male	2016-06-02	518.82	ps	urgent	5	32 days, 18:09:00	518.82				3 days, 15:44:00	39.93	4 days, 3:29:00			ordinary	ordinary	not preventable	father	47	31-50	married	married/a	high school/graduation	high school	employee	no	italian	italian	no	no	88	88	88	88	CBP not contactable	no	not applicable
952	15295	2017-11-17	pugliese	pediatrics	pediatrics	0-4	.1	<1	catanzaro	catanzaro	male	2016-06-30		ps	urgent	2	079.9	32 days, 19:03:00				88.76					ordinary	ordinary	not preventable													more kids
953	15306	2017-11-17	pugliese	pediatrics	pediatrics	2019-09-05	5	2019-12-01	catanzaro	catanzaro	male	2016-06-30	29 days, 12:09:00	ps	urgent	4	443	29 days, 12:09:00	19 days, 9:08:00	23 days, 8:39:00		39.93	4 days, 3:18:00	4 days, 3:29:00			ordinary	ordinary	not preventable	mother	38	31-50	married	married/a	none/primary/secondary school	secondary school	housewife	no	italian	italian	yes	more kids	20	14	88	88	for a medical emergency	no	not applicable
954	15209	2017-11-17	pugliese	pediatrics	pediatrics	2019-09-05	5	2019-12-01	girifalco	catanzaro	male	2016-06-30	052.0	ps	urgent	11	052.0					88.91	88.93	03:31:00			ordinary	ordinary	preventable	father	46	31-50	married	married/a	high school/graduation	graduation	self employed	no	italian	italian	yes	one kid	4	88	88	88	for a medical emergency	no	not applicable
955	15104	2017-11-17	pugliese	pediatrics	pediatrics	0-4	.7	<1	isola di capo rizzuto	crotone	male	2016-06-29		ps	urgent	5	24 days, 3:08:00										ordinary	ordinary	not preventable	mother	33	31-50	married	married/a	high school/graduation	high school	self employed	no	italian	italian	yes	one kid	4	88	88	88	for a medical emergency	no	not applicable
956	13951	2017-11-17	pugliese	pediatrics	pediatrics	0-4	.1	<1	catanzaro	catanzaro	male	2016-06-12		ps	urgent	2	079.9	11 days, 12:02:00	14 days, 22:09:00			39.93	4 days, 3:18:00	4 days, 3:18:00	4 days, 3:18:00	4 days, 3:29:00	ordinary	ordinary	not preventable													more kids
957	15045	2017-11-17	pugliese	pediatrics	pediatrics	0-4	1	<1	catanzaro	catanzaro	male	2016-06-28	15 days, 22:09:00	ps	urgent	4	079.9	17 days, 15:09:00	12 days, 0:50:00	15 days, 22:09:00		3 days, 15:44:00	88.72	39.93	4 days, 3:29:00		ordinary	ordinary	not preventable	mother	42	31-50	married	married/a	high school/graduation	graduation	employee	no	italian	italian	yes	one kid	5	88	88	88	for a medical emergency	no	not applicable
958	15000	2017-11-17	pugliese	pediatrics	pediatrics	2014-10-01	13	>12	catanzaro	catanzaro	female	2016-06-27	12 days, 21:03:00	ps	urgent	1	12 days, 21:03:00										voluntary	voluntary/dead/other	not preventable	mother									italian	italian	yes	more kids	6	1	88	88	for a medical emergency	no	not applicable
959	14832	2017-11-17	pugliese	pediatrics	pediatrics	2019-09-05	6	2019-12-01	catanzaro	catanzaro	male	2016-06-27	32 days, 12:31:00	ps	urgent	2	079.9	19 days, 9:08:00									ordinary	ordinary	not preventable	father	34	31-50	married	married/a	high school/graduation	high school	employee	no	italian	italian	yes	more kids	6	3	88	88	for a medical emergency	no	not applicable
960	14929	2017-11-17	pugliese	pediatrics	pediatrics	0-4	.1	<1	dinami	vibo valentia	male	2016-06-27	32 days, 18:03:00	ps	urgent	3	32 days, 18:03:00	32 days, 14:05:00	31 days, 4:03:00			88.72	88.71	3 days, 17:52:00			ordinary	ordinary	not preventable	mother	33	31-50	married	married/a	none/primary/secondary school	secondary school	employee	no	italian	italian	yes	one kid	10	88	88	88	for a medical emergency	no	not applicable
961	14968	2017-11-17	pugliese	pediatrics	pediatrics	2019-09-05	6	2019-12-01	vibo valentia	vibo valentia	female	2016-06-27	14 days, 9:09:00	ps	urgent	4	14 days, 9:09:00					3 days, 17:14:00	39.93	4 days, 3:18:00			ordinary	ordinary	preventable	mother	47	31-50	married	married/a	high school/graduation	high school	housewife	no	italian	italian	yes	one kid	28	88	88	88	CBP not contactable	no	not applicable
962	14904	2017-11-17	pugliese	pediatrics	pediatrics	15-17	17	>12	catanzaro	catanzaro	female	2016-06-26	983	ps	urgent	2	983	319									ordinary	ordinary	not preventable													more kids
963	14826	2017-11-17	pugliese	pediatrics	pediatrics	0-4	4	2019-12-01	girifalco	catanzaro	female	2016-06-25	21 days, 23:02:00	ps	urgent	2	079.9					88.71					voluntary	voluntary/dead/other	not preventable	mother	30	18-30	married	married/a	high school/graduation	high school	housewife	no	italian	italian	yes	one kid	8	88	88	88	CBP not contactable	no	not applicable
964	14797	2017-11-17	pugliese	pediatrics	pediatrics	15-17	15	>12	catanzaro	catanzaro	male	2016-06-25	11 days, 23:00:00	ps	urgent	4	11 days, 23:00:00					39.93	4 days, 3:29:00				ordinary	ordinary	not preventable													more kids
965	14782	2017-11-17	pugliese	pediatrics	pediatrics	0-4	2	2019-12-01	catanzaro	catanzaro	male	2016-06-24		ps	urgent	3	079.9	15 days, 12:30:00									ordinary	ordinary	not preventable	mother	38	31-50	married	married/a	high school/graduation	high school	self employed	no	italian	italian	no	no	88	88	88	88	CBP not contactable	no	not applicable
966	14710	2017-11-17	pugliese	pediatrics	pediatrics	0-4	2	2019-12-01	catanzaro	catanzaro	male	2016-06-23	478.75	ps	urgent	2	478.75	493.90	32 days, 14:05:00	288.60		3 days, 15:44:00	93.94	93.96			ordinary	ordinary	not preventable													more kids
967	14623	2017-11-17	pugliese	pediatrics	pediatrics	15-17	17	>12	catanzaro	catanzaro	male	2016-06-23		ps	urgent	4	079.9	32 days, 18:09:00				3 days, 15:44:00	39.93	4 days, 3:29:00			ordinary	ordinary	not preventable	mother	38	31-50	married	cohabitant	none/primary/secondary school	secondary school	unemployed	no	not italian	not italian	no	no	88	88	88	88	CBP indication	no	not applicable
968	14621	2017-11-17	pugliese	pediatrics	pediatrics	2019-09-05	9	2019-12-01	catanzaro	catanzaro	female	2016-06-22	486	ps	urgent	2	079.9					39.93	3 days, 15:44:00	4 days, 3:29:00			ordinary	ordinary	not preventable	father	51	51-65	married	married/a	high school/graduation	high school	self employed	no	italian	italian	yes	more kids	12	6	88	88	CBP not contactable	no	not applicable
969	14620	2017-11-17	pugliese	pediatrics	pediatrics	2019-09-05	7	2019-12-01	catanzaro	catanzaro	female	2016-06-22	486	ps	urgent	2	079.9	12 days, 0:50:00				3 days, 15:44:00	39.93	4 days, 3:29:00			ordinary	ordinary	not preventable													more kids
970	14600	2017-11-17	pugliese	pediatrics	pediatrics	0-4	2	2019-12-01	miglierina	catanzaro	male	2016-06-22		ps	urgent	3	079.9	11 days, 12:05:00	32 days, 15:00:00	19 days, 9:08:00		39.93	4 days, 3:18:00	4 days, 3:29:00			ordinary	ordinary	not preventable	mother	34	31-50	married	married/a	high school/graduation	high school	housewife	no	italian	italian	no	no	88	88	88	88	CBP indication	no	not applicable
971	14619	2017-11-17	pugliese	pediatrics	pediatrics	2019-09-05	5	2019-12-01	catanzaro	catanzaro	male	2016-06-22	32 days, 12:32:00	ps	urgent	6	079.9	19 days, 9:08:00	15 days, 22:09:00			39.93	4 days, 3:29:00	93.94			ordinary	ordinary	not preventable	mother	45	31-50	married	married/a	none/primary/secondary school	secondary school	housewife	no	italian	not italian	no	no	88	88	88	88	for a medical emergency	no	not applicable
972	14592	2017-11-17	pugliese	pediatrics	pediatrics	0-4	2	2019-12-01	serra san bruno	vibo valentia	male	2016-06-21		ps	urgent	2	079.9	23 days, 6:09:00				4 days, 3:18:00	4 days, 3:29:00				ordinary	ordinary	not preventable	mother	36	31-50	unmarried/divorced/widower/other	celibe/nubile	none/primary/secondary school	secondary school	housewife	no	not italian	other	no	no	88	88	88	88	CBP indication	no	not applicable
973	14439	2017-11-17	pugliese	pediatrics	pediatrics	2014-10-01	12	2019-12-01	catanzaro	catanzaro	male	2016-06-20	12 days, 1:03:00	ps	urgent	2	12 days, 1:03:00	079.99				3 days, 15:44:00	88.76				ordinary	ordinary	not preventable	father	57	51-65	married	married/a	none/primary/secondary school	secondary school	employee/a	no	italian	italian	yes	one kid	18	88	88	88	CBP indication	no	not applicable
974	14477	2017-11-17	pugliese	pediatrics	pediatrics	0-4	2	2019-12-01	firenze	other region	male	2016-06-19		ps	urgent	5	518.82	493.90	32 days, 18:09:00	21 days, 12:08:00		39.93	96.70	93.96	4 days, 3:29:00		ordinary	ordinary	not preventable	altro											no	no	88	88	88	88	CBP indication	no	not applicable
975	14385	2017-11-17	pugliese	pediatrics	pediatrics	15-17	15	>12	cropani	catanzaro	male	2016-06-19		ps	urgent	2	079.9	23 days, 6:09:00	11 days, 13:04:00			39.93	88.76	4 days, 3:18:00			ordinary	ordinary	not preventable	mother	44	31-50	married	married/a	none/primary/secondary school	secondary school	housewife	no	italian	italian	yes	one kid	22	88	88	88	CBP indication	no	not applicable
976	14316	2017-11-17	pugliese	pediatrics	pediatrics	2014-10-01	13	>12	catanzaro	catanzaro	male	2016-06-19	486	ps	urgent	2	079.9					3 days, 15:44:00	39.93	4 days, 3:29:00			ordinary	ordinary	not preventable	mother	47	31-50	married	married/a	high school/graduation	high school	housewife	no	italian	italian	yes	more kids	24	22	88	88	for a medical emergency	no	not applicable
977	14162	2017-11-17	pugliese	pediatrics	pediatrics	15-17	16	>12	catanzaro	catanzaro	female	2016-06-16		ps	urgent	1	079.9	39 days, 9:05:00	20 days, 16:08:00	424	3 days, 18:59:00	3 days, 15:44:00	88.72	88.76	39.93		ordinary	ordinary	not preventable	mother	44	31-50	married	married/a	none/primary/secondary school	secondary school	housewife	no	italian	italian	yes	one kid	16	88	88	88	for a medical emergency	no	not applicable
978	14320	2017-11-17	pugliese	pediatrics	pediatrics	2019-09-05	5	2019-12-01	catanzaro	catanzaro	male	2016-06-18		ps	urgent	9	079.9	19 days, 9:08:00	3 days, 18:59:00			39.93	4 days, 3:29:00	4 days, 3:29:00	93.94		ordinary	ordinary	not preventable	father	33	31-50	married	married/a	high school/graduation	high school	unemployed	no	italian	italian	yes	one kid	1	88	88	88	CBP indication	no	not applicable
979	14249	2017-11-17	pugliese	pediatrics	pediatrics	0-4	2	2019-12-01	catanzaro	catanzaro	male	2016-06-18		ps	urgent	9	079.9	19 days, 0:08:00				39.93	4 days, 3:29:00				ordinary	ordinary	not preventable	mother	33	31-50	married	married/a	high school/graduation	graduation	employee/a	no	italian	italian	no	no	88	88	88	88	CBP not contactable	no	not applicable
980	14416	2017-11-17	pugliese	pediatrics	pediatrics	2014-10-01	14	>12	catanzaro	catanzaro	female	2016-06-18		ps	urgent	16	33 days, 4:03:00	32 days, 12:09:00	32 days, 12:04:00			39.93	4 days, 3:29:00	4 days, 3:29:00	88.91		ordinary	ordinary	not preventable	mother	47	31-50	married	married/a	high school/graduation	high school	self employed	no	italian	italian	yes	one kid	14	88	88	88	for a medical emergency	no	not applicable
981	14284	2017-11-17	pugliese	pediatrics	pediatrics	0-4	.7	<1	catanzaro	catanzaro	male	2016-06-18		ps	urgent	3	079.9	32 days, 18:09:00				3 days, 15:44:00	93.96	93.94			ordinary	ordinary	not preventable	mother	26	18-30	married	married/a	high school/graduation	high school	housewife	no	italian	italian	no	no	88	88	88	88	CBP indication	no	not applicable
982	14318	2017-11-17	pugliese	pediatrics	pediatrics	0-4	1	<1	crotone	crotone	female	2016-06-18		ps	urgent	2	079.9	23 days, 6:09:00				39.93	99.98	99.98	4 days, 3:29:00		ordinary	ordinary	not preventable	mother	30	18-30	married	married/a	high school/graduation	graduation	employee/a	no	italian	italian	no	no	88	88	88	88	for a medical emergency	no	not applicable
983	14297	2017-11-17	pugliese	pediatrics	pediatrics	0-4	2	2019-12-01	catanzaro	catanzaro	female	2016-06-18		ps	urgent	1	40 days, 19:09:00	15 days, 22:09:00	19 days, 9:08:00	11 days, 12:05:00		39.93	4 days, 3:29:00				ordinary	ordinary	not preventable	mother	37	31-50	married	married/a	none/primary/secondary school	secondary school	self employed	no	italian	italian	no	no	88	88	88	88	for a medical emergency	no	not applicable
984	14386	2017-11-17	pugliese	pediatrics	pediatrics	2019-09-05	5	2019-12-01	catanzaro	catanzaro	male	2016-06-18		ps	urgent	24	75	32 days, 22:04:00				88.71					ordinary	ordinary	not preventable	mother	30	18-30	married	married/a	none/primary/secondary school	primary school	housewife	no	not italian	italian	yes	one kid	4	88	88	88	CBP indication	no	not applicable
985	14317	2017-11-17	pugliese	pediatrics	pediatrics	0-4	1	<1	cicala	catanzaro	female	2016-06-18		ps	urgent	7	079.9	12 days, 0:05:00	12 days, 0:04:00	11 days, 23:05:00	32 days, 22:29:00	39.93	1 day, 17:38:00	4 days, 3:29:00			ordinary	ordinary	not preventable	father	40	31-50	married	married/a	high school/graduation	graduation	employee/a	no	italian	not italian	yes	one kid	5	88	88	88	CBP indication	no	not applicable
986	14267	2017-11-17	pugliese	pediatrics	pediatrics	2019-09-05	5	2019-12-01	marcellinara	catanzaro	female	2016-06-17		ps	urgent	6	23 days, 8:39:00	789	565	19 days, 9:08:00	3 days, 18:59:00	4 days, 0:38:00					ordinary	ordinary	not preventable	mother	34	31-50	unmarried/divorced/widower/other	celibe/nubile	high school/graduation	high school	employee/a	no	italian	italian	no	no	88	88	88	88	for a medical emergency	no	not applicable
987	14260	2017-11-17	pugliese	pediatrics	pediatrics	0-4	.1	<1	catanzaro	catanzaro	male	2016-06-17		ps	urgent	21	079.9	23 days, 6:09:00	3 days, 18:59:00			39.93	4 days, 3:18:00	4 days, 3:18:00	4 days, 3:29:00	4 days, 3:29:00	ordinary	ordinary	not preventable													more kids
988	14287	2017-11-17	pugliese	pediatrics	pediatrics	0-4	2	2019-12-01	spagna	estero	male	2016-08-16		ps	urgent	3	079.9	20 days, 15:09:00	24 days, 22:08:00	32 days, 18:09:00		3 days, 15:44:00	39.93	4 days, 3:29:00	93.96		ordinary	ordinary	not preventable	mother	23	18-30	married	cohabitant	high school/graduation	high school	other	no	not italian	not italian	no	no	88	88	88	88	for a medical emergency	no	not applicable
989	14082	2017-11-17	pugliese	pediatrics	pediatrics	0-4	2	2019-12-01	tiriolo	catanzaro	male	2016-06-18		ps	urgent	1	079.9	11 days, 12:02:00	783	15 days, 22:09:00		39.93	4 days, 3:19:00				ordinary	ordinary	not preventable													more kids
990	14167	2017-11-17	pugliese	pediatrics	pediatrics	0-4	.8	<1	catanzaro	catanzaro	female	2016-06-16		ps	urgent	5	079.9	11 days, 17:03:00				88.75	4 days, 3:29:00				ordinary	ordinary	not preventable	mother	33	31-50	married	cohabitant	high school/graduation	high school	self employed	no	italian	italian	yes	one kid	6	88	88	88	CBP indication	no	not applicable
991	14080	2017-11-17	pugliese	pediatrics	pediatrics	2019-09-05	7	2019-12-01	gimigliano	catanzaro	female	2016-06-15		ps	urgent	3	079.9	32 days, 19:03:00	19 days, 9:08:00	15 days, 22:09:00		3 days, 15:44:00	3 days, 18:59:00				ordinary	ordinary	not preventable													more kids
992	14119	2017-11-10	pugliese	pediatrics	pediatrics	0-4	.6	<1	lamezia terme	catanzaro	female	2016-06-15		ps	urgent	3	19 days, 10:19:00	32 days, 2:09:00	32 days, 18:09:00			3 days, 15:44:00	93.96	93.94			ordinary	ordinary	not preventable	father	43	31-50	married	married/a	high school/graduation	high school	self employed	no	italian	italian	yes	one kid	3	88	88	88	for a medical emergency	no	not applicable
993	13873	2017-11-17	pugliese	pediatrics	pediatrics	0-4	3	2019-12-01	catanzaro	catanzaro	male	2016-06-13	32 days, 12:03:00	ps	urgent	3	32 days, 12:03:00	11 days, 12:59:00	11 days, 12:02:00	462		39.93	99.98	99.98			ordinary	ordinary	preventable	mother	23	18-30	unmarried/divorced/widower/other	celibe/nubile	none/primary/secondary school	secondary school	unemployed	no	italian	other	no	no	88	88	88	88	for a medical emergency	no	not applicable
994	13888	2017-11-17	pugliese	pediatrics	pediatrics	0-4	1	<1	brescia	other region	male	2016-06-13		ps	urgent	3	5 days, 16:09:00	13 days, 9:09:00				39.93	4 days, 3:14:00	4 days, 3:14:00	99.99		ordinary	ordinary	not preventable	mother	45	31-50	married	married/a	high school/graduation	high school	housewife	no	italian	italian	no	no	88	88	88	88	for a medical emergency	no	not applicable
995	13882	2017-11-17	pugliese	pediatrics	pediatrics	0-4	3	2019-12-01	vallefiorita	catanzaro	male	2016-06-13		ps	urgent	4	079.9	23 days, 6:09:00				88.76					ordinary	ordinary	not preventable	mother	38	31-50	married	married/a	high school/graduation	high school	housewife	no	italian	italian	yes	one kid	7	88	88	88	CBP indication	no	not applicable
996	13750	2017-11-17	pugliese	pediatrics	pediatrics	15-17	17	>12	crotone	crotone	male	2016-06-12		ps	urgent	3	079.9	22 days, 2:08:00	19 days, 9:08:00	14 days, 7:02:00		3 days, 15:44:00	39.93	4 days, 3:18:00	4 days, 3:18:00		ordinary	ordinary	not preventable													more kids
997	17897	2017-12-21	pugliese	pediatrics surgery	pediatrics sur/oto	0-4	.1	<1	pentone	catanzaro	male	2016-08-04	22 days, 22:10:00	ps	urgent	2	22 days, 22:10:00					2 days, 5:02:00					ordinary	ordinary	not preventable	father	41	31-50	married	married/a	high school/graduation	high school	employee/a	si	italian	italian	yes	more kids	14	12	88	88	for a medical emergency	no	not applicable
998	19365	2017-12-21	pugliese	pediatrics surgery	pediatrics sur/oto	15-17	16	>12	crotone	crotone	female	2016-08-12	32 days, 21:00:00	ps	urgent	1	32 days, 21:00:00					3 days, 17:02:00					voluntary	voluntary/dead/other	not preventable	mother	41	31-50	married	married/a	none/primary/secondary school	secondary school	housewife	no	italian	italian	yes	more kids	14	10	88	88	for a medical emergency	no	not applicable
999	18252	2017-12-21	pugliese	pediatrics surgery	pediatrics sur/oto	2019-09-05	6	2019-12-01	correggio	other region	male	2016-08-12	32 days, 10:06:00	ps	urgent	1	32 days, 10:06:00										ordinary	ordinary	not preventable													more kids
1000	13748	2017-11-17	pugliese	pediatrics	pediatrics	0-4	3	2019-12-01	catanzaro	catanzaro	male	2016-06-12	32 days, 12:03:00	ps	urgent	5	11 days, 12:51:00	11 days, 12:02:00	32 days, 12:31:00			03:31:00	39.93	3 days, 15:03:00			ordinary	ordinary	preventable	mother	25	18-30	married	married/a	none/primary/secondary school	secondary school	housewife	no	italian	italian	yes	one kid	5	88	88	88	for a medical emergency	no	not applicable
1001	13837	2017-11-17	pugliese	pediatrics	pediatrics	15-17	15	>12	sellia marina	catanzaro	female	2016-06-11		ps	urgent	4	11 days, 12:51:00	32 days, 21:00:00				39.93	4 days, 3:18:00				ordinary	ordinary	preventable	mother	57	51-65	married	married/a	none/primary/secondary school	primary school	housewife	no	not italian	not italian	yes	more kids	14	12	88	88	for a medical emergency	no	not applicable
1002	13721	2017-11-17	pugliese	pediatrics	pediatrics	2019-09-05	8	2019-12-01	catanzaro	catanzaro	male	2016-06-11		ps	urgent	3	079.99	11 days, 12:51:00	32 days, 15:00:00			39.93	4 days, 3:18:00				ordinary	ordinary	not preventable	mother	36	31-50	married	married/a	high school/graduation	high school	housewife	no	italian	not italian	yes	one kid	26	88	88	88	for a medical emergency	no	not applicable
1003	15618	2017-11-20	pugliese	pediatrics	pediatrics	15-17	16	>12	cropani	catanzaro	female	2016-07-05	17 days, 13:00:00	ps	urgent	27	17 days, 13:00:00	31 days, 1:04:00	16 days, 7:08:00			39.93	88.72	4 days, 3:29:00			ordinary	ordinary	not preventable	mother	44	31-50	married	married/a	none/primary/secondary school	secondary school	housewife	no	italian	italian	yes	one kid	16	88	88	88	for a medical emergency	no	not applicable
1004	15817	2017-11-20	pugliese	pediatrics	pediatrics	0-4	4	2019-12-01	spadola	catanzaro	male	2016-07-07		ps	urgent	5	18 days, 14:01:00					88.72	39.93	4 days, 3:14:00			ordinary	ordinary	not preventable	mother	41	31-50	married	married/a	none/primary/secondary school	secondary school	housewife	no	italian	italian	no	no	88	88	88	88	for a medical emergency	no	not applicable
1005	15739	2017-11-20	pugliese	pediatrics	pediatrics	15-17	16	>12	vibo valentia	vibo valentia	male	2016-07-07		ps	urgent	19	32 days, 17:52:00	995.90	14 days, 12:05:00	518.82		39.93	03:31:00	88.91			ordinary	ordinary	not preventable	altro											no	no	88	88	88	88	CBP indication	no	not applicable
1006	15822	2017-11-20	pugliese	pediatrics	pediatrics	0-4	1	<1	andali	catanzaro	male	2016-07-07		ps	urgent	4	32 days, 2:07:00	31 days, 21:01:00				39.93	4 days, 3:29:00				ordinary	ordinary	not preventable	mother	46	31-50	married	married/a	none/primary/secondary school	primary school	employee	no	italian	italian	no	no	88	88	88	88	CBP indication	no	not applicable
1007	15804	2017-11-20	pugliese	pediatrics	pediatrics	2019-09-05	8	2019-12-01	cutro	crotone	male	2016-07-07	995.91	ps	urgent	4	995.91	11 days, 12:51:00	23 days, 6:09:00	32 days, 21:00:00		3 days, 16:19:00	3 days, 15:44:00	88.76	39.93		ordinary	ordinary	not preventable	mother	38	31-50	married	married/a	high school/graduation	high school	housewife	no	italian	italian	yes	one kid	12	88	88	88	for a medical emergency	no	not applicable
1008	15894	2017-11-20	pugliese	pediatrics	pediatrics	0-4	2	2019-12-01	squillace	catanzaro	male	2016-07-07	23 days, 6:09:00	ps	urgent	4	11 days, 12:51:00	11 days, 12:02:00	23 days, 6:09:00			39.93	4 days, 3:18:00				ordinary	ordinary	preventable	mother	36	31-50	married	married/a	high school/graduation	high school	employee/a	no	italian	italian	no	no	88	88	88	88	CBP not contactable	yes	CBP management
1009	15710	2017-11-20	pugliese	pediatrics	pediatrics	0-4	.2	<1	cerva	catanzaro	male	2016-07-06	19 days, 10:19:00	ps	urgent	5	19 days, 10:00:00	486	32 days, 18:09:00			93.96	93.94				ordinary	ordinary	preventable	father	37	31-50	married	married/a	high school/graduation	high school	employee/a	no	italian	italian	yes	one kid	4	88	88	88	for a medical emergency	no	not applicable
1010	15625	2017-11-20	pugliese	pediatrics	pediatrics	0-4	3	2019-12-01	catanzaro	catanzaro	male	2016-07-06		ps	urgent	1	19 days, 9:08:00										voluntary	voluntary/dead/other	preventable													more kids
1011	15716	2017-11-20	pugliese	pediatrics	pediatrics	0-4	2	2019-12-01	zagarise	catanzaro	female	2016-07-06		ps	urgent	3	054.2	11 days, 12:51:00	32 days, 15:00:00			39.93					ordinary	ordinary	not preventable	mother	34	31-50	married	married/a	high school/graduation	high school	housewife	no	italian	italian	no	no	88	88	88	88	CBP indication	no	not applicable
1012	15717	2017-11-20	pugliese	pediatrics	pediatrics	2019-09-05	7	2019-12-01	catanzaro	catanzaro	male	2016-07-06	23 days, 8:39:00	ps	urgent	2	23 days, 8:39:00	32 days, 21:00:00				4 days, 0:38:00	88.76				ordinary	ordinary	not preventable	mother	36	31-50	married	married/a	high school/graduation	high school	employee/a	no	italian	italian	no	no	88	88	88	88	for a medical emergency	no	not applicable
1013	15711	2017-11-20	pugliese	pediatrics	pediatrics	0-4	4	2019-12-01	catanzaro	catanzaro	male	2016-07-06		ps	urgent	2	486	518.82	32 days, 18:09:00			39.93	3 days, 15:44:00	4 days, 3:29:00			ordinary	ordinary	preventable	mother	40	31-50	married	married/a	high school/graduation	high school	employee/a	no	italian	italian	yes	one kid	4	88	88	88	for a medical emergency	no	not applicable
1014	15617	2017-11-20	pugliese	pediatrics	pediatrics	2014-10-01	14	>12	chieri	other region	female	2016-07-05	21 days, 8:00:00	ps	urgent	3	21 days, 8:00:00					1 day, 10:21:00	1 day, 8:28:00	1 day, 10:59:00	39.93		other	voluntary/dead/other	not preventable	mother	44	31-50	married	married/a	none/primary/secondary school	secondary school	housewife	no	italian	italian	yes	one kid	20	88	88	88	for a medical emergency	no	not applicable
1015	17942	2017-12-21	pugliese	pediatrics surgery	pediatrics sur/oto	2014-10-01	14	>12	crotone	crotone	female	2016-08-06		ps	urgent	6	22 days, 12:09:00					1 day, 23:00:00					ordinary	ordinary	not preventable	father	49	31-50	married	married/a	none/primary/secondary school	secondary school	employee	si	italian	italian	yes	more kids	18	16	88	88	for a medical emergency	no	not applicable
1016	15538	2017-11-20	pugliese	pediatrics	pediatrics	0-4	.8	<1	satriano	catanzaro	male	2016-07-05		ps	urgent	2	21 days, 12:08:00	079.99	11 days, 12:51:00	23 days, 6:09:00		3 days, 15:44:00	39.93	4 days, 3:18:00			ordinary	ordinary	not preventable	father	38	31-50	married	married/a	high school/graduation	high school	employee/a	no	italian	italian	yes	one kid	5	88	88	88	for a medical emergency	no	not applicable
1017	15508	2017-11-20	pugliese	pediatrics	pediatrics	0-4	.7	<1	borgia	catanzaro	female	2016-07-04	31 days, 10:01:00	ps	urgent	3	31 days, 10:01:00					88.91	88.71				ordinary	ordinary	not preventable	mother	28	18-30	married	married/a	high school/graduation	high school	unemployed	no	italian	italian	no	no	88	88	88	88	CBP indication	no	not applicable
1018	15387	2017-11-20	pugliese	pediatrics	pediatrics	2014-10-01	11	2019-12-01	san giovanni in fiore	cosenza	female	2016-07-03	23 days, 8:39:00	ps	urgent	3	23 days, 8:39:00	32 days, 21:00:00				4 days, 0:38:00	88.76				ordinary	ordinary	not preventable	mother	43	31-50	married	married/a	high school/graduation	high school	housewife	no	italian	italian	yes	one kid	15	88	88	88	for a medical emergency	no	not applicable
1019	15383	2017-11-20	pugliese	pediatrics	pediatrics	0-4	3	2019-12-01	sellia marina	catanzaro	male	2016-07-03		ps	urgent	2	11 days, 12:51:00	32 days, 15:00:00	15 days, 22:09:00	19 days, 9:08:00		39.93	4 days, 3:18:00	4 days, 3:29:00			ordinary	ordinary	preventable	mother	31	31-50	married	married/a	high school/graduation	high school	unemployed	no	not italian	not italian	yes	more kids	5	7	88	88	CBP indication	no	not applicable
1020	15593	2017-11-20	pugliese	pediatrics	pediatrics	0-4	2	2019-12-01	catanzaro	catanzaro	male	2016-07-03	486	ps	urgent	2	486	32 days, 12:02:00				3 days, 15:44:00	93.94				ordinary	ordinary	preventable													more kids
1021	15359	2017-11-20	pugliese	pediatrics	pediatrics	0-4	2	2019-12-01	catanzaro	catanzaro	male	2016-07-02		ps	urgent	2	19 days, 9:08:00	11 days, 12:51:00	32 days, 15:00:00			39.93	4 days, 3:18:00				ordinary	ordinary	preventable	father	43	31-50	married	married/a	none/primary/secondary school	secondary school	unemployed	no	italian	not italian	yes	one kid	8	88	88	88	CBP not contactable	yes	CBP management
1022	15327	2017-11-20	pugliese	pediatrics	pediatrics	0-4	4	2019-12-01	belmonte calabro	cosenza	male	2016-07-01	11 days, 12:51:00	ps	urgent	3	11 days, 12:51:00	23 days, 6:09:00				39.93	4 days, 3:18:00				ordinary	ordinary	preventable	mother	35	31-50	married	married/a	high school/graduation	high school	self employed	no	italian	italian	yes	one kid	5	88	88	88	CBP indication	no	not applicable
1023	15313	2017-11-20	pugliese	pediatrics	pediatrics	0-4	.8	<1	andali	catanzaro	male	2016-07-01	518.82	ps	urgent	3	518.82	32 days, 18:09:00	079.99	32 days, 2:07:00		96.70	39.93	4 days, 3:29:00			ordinary	ordinary	not preventable	father	49	31-50	married	married/a	none/primary/secondary school	secondary school	employee	no	italian	italian	no	no	88	88	88	88	for a medical emergency	no	not applicable
1024	16608	2017-11-20	pugliese	pediatrics	pediatrics	0-4	.4	<1	catanzaro	catanzaro	male	2016-07-18	11 days, 12:51:00	ps	urgent	8	11 days, 12:51:00	28.94				39.93	4 days, 3:18:00	88.72			ordinary	ordinary	preventable													more kids
1025	16807	2017-11-20	pugliese	pediatrics	pediatrics	0-4	4	2019-12-01	catanzaro	catanzaro	female	2016-07-19		ps	urgent	4	11 days, 12:51:00	32 days, 21:00:00	19 days, 9:08:00			39.93	4 days, 3:18:00				ordinary	ordinary	preventable	mother	33	31-50	married	married/a	none/primary/secondary school	secondary school	employee/a	no	italian	italian	yes	more kids	14	13	88	88	for a medical emergency	no	not applicable
1026	16722	2017-11-20	pugliese	pediatrics	pediatrics	0-4	2	2019-12-01	catanzaro	catanzaro	female	2016-07-19	486	ps	urgent	2	486	19 days, 9:08:00	32 days, 19:03:00			3 days, 15:44:00	93.94				ordinary	ordinary	preventable	father	41	31-50	married	married/a	high school/graduation	high school	employee	no	italian	italian	yes	one kid	6	88	88	88	CBP indication	no	not applicable
1027	16643	2017-11-20	pugliese	pediatrics	pediatrics	0-4	1	<1	catanzaro	catanzaro	female	2016-07-18		ps	urgent	4	31 days, 15:02:00	079.99	15 days, 22:09:00	12 days, 0:04:00		88.71					ordinary	ordinary	not preventable	mother	28	18-30	married	cohabitant	high school/graduation	high school	unemployed	no	italian	italian	yes	one kid	8	88	88	88	for a medical emergency	no	not applicable
1028	16644	2017-11-20	pugliese	pediatrics	pediatrics	0-4	2	2019-12-01	catanzaro	catanzaro	male	2016-07-18		ps	urgent	2	11 days, 12:51:00	23 days, 6:09:00	13 days, 15:03:00			39.93	4 days, 3:18:00				ordinary	ordinary	preventable	mother	32	31-50	unmarried/divorced/widower/other	divorced/a divorziato/a	high school/graduation	high school	employee/a	no	italian	other	no	no	88	88	88	88	for a medical emergency	no	not applicable
1029	16501	2017-11-20	pugliese	pediatrics	pediatrics	0-4	4	2019-12-01	catanzaro	catanzaro	male	2016-07-17		ps	urgent	10	683	28 days, 14:09:00				39.93	4 days, 3:29:00				ordinary	ordinary	preventable													more kids
1030	16690	2017-11-20	pugliese	pediatrics	pediatrics	0-4	.3	<1	catanzaro	catanzaro	male	2016-07-17		ps	urgent	2	057.8	12 days, 0:50:00									ordinary	ordinary	not preventable	mother	38	31-50	married	married/a	high school/graduation	high school	unemployed	no	italian	italian	yes	one kid	6	88	88	88	for a medical emergency	no	not applicable
1031	16688	2017-11-20	pugliese	pediatrics	pediatrics	0-4	.1	<1	catanzaro	catanzaro	male	2016-07-16		ps	urgent	4	079.99	12 days, 0:50:00	12 days, 0:04:00			4 days, 3:29:00					ordinary	ordinary	not preventable	mother	30	18-30	married	married/a	none/primary/secondary school	secondary school	unemployed	no	italian	italian	yes	more kids	9	7	88	88	CBP not contactable	yes	CBP management
1032	16436	2017-11-20	pugliese	pediatrics	pediatrics	15-17	17	>12	catanzaro	catanzaro	male	2016-07-15	23 days, 4:09:00	ps	urgent	11	23 days, 4:09:00	11 days, 12:51:00	32 days, 15:00:00	32 days, 15:21:00		39.93	4 days, 3:18:00				ordinary	ordinary	not preventable	mother	44	31-50	married	married/a	high school/graduation	high school	employee/a	no	italian	italian	no	no	88	88	88	88	for a medical emergency	no	not applicable
1033	16588	2017-11-20	pugliese	pediatrics	pediatrics	2014-10-01	10	2019-12-01	catanzaro	catanzaro	male	2016-07-15	486	ps	urgent	4	486	21 days, 7:00:00				3 days, 15:44:00	93.94				ordinary	ordinary	preventable	mother	38	31-50	married	married/a	high school/graduation	high school	housewife	no	italian	italian	yes	more kids	9	5	88	88	for a medical emergency	no	not applicable
1034	16367	2017-11-20	pugliese	pediatrics	pediatrics	2014-10-01	12	2019-12-01	catanzaro	catanzaro	female	2016-07-14		ps	urgent	4	11 days, 12:51:00	23 days, 6:09:00				39.93	4 days, 3:18:00	88.76			ordinary	ordinary	preventable	mother	47	31-50	unmarried/divorced/widower/other	divorced/a divorziato/a	high school/graduation	graduation	employee	si	italian	other	yes	one kid	18	88	88	88	for a medical emergency	no	not applicable
1035	16381	2017-11-20	pugliese	pediatrics	pediatrics	2019-09-05	6	2019-12-01	catanzaro	catanzaro	male	2016-07-14		ps	urgent	5	11 days, 12:51:00	23 days, 8:39:00	32 days, 21:00:00	11 days, 18:49:00		39.93	4 days, 3:18:00	4 days, 0:38:00	3 days, 16:19:00	88.76	ordinary	ordinary	preventable	father	47	31-50	married	married/a	high school/graduation	high school	employee/a	no	italian	italian	no	no	88	88	88	88	for a medical emergency	no	not applicable
1036	16585	2017-11-20	pugliese	pediatrics	pediatrics	0-4	.7	<1	catanzaro	catanzaro	female	2016-07-14		ps	urgent	2	079.99	12 days, 0:50:00									ordinary	ordinary	not preventable	mother	28	18-30	married	married/a	high school/graduation	high school	unemployed	no	italian	italian	no	no	88	88	88	88	CBP indication	no	not applicable
1037	16480	2017-11-20	pugliese	pediatrics	pediatrics	15-17	16	>12	catanzaro	catanzaro	male	2016-07-14	32 days, 18:50:00	ps	urgent	4	32 days, 18:50:00	079.99				3 days, 15:44:00	88.72				ordinary	ordinary	not preventable													more kids
1038	16352	2017-11-20	pugliese	pediatrics	pediatrics	0-4	.3	<1	catanzaro	catanzaro	female	2016-07-13	23 days, 6:09:00	ps	urgent	3	23 days, 6:09:00	11 days, 12:51:00				39.93	4 days, 3:18:00				ordinary	ordinary	not preventable	father	39	31-50	married	married/a	high school/graduation	graduation	employee	si	italian	italian	yes	one kid	4	88	88	88	CBP indication	no	not applicable
1039	16282	2017-11-20	pugliese	pediatrics	pediatrics	0-4	.5	<1	catanzaro	catanzaro	female	2016-07-13	29 days, 18:33:00	ps	urgent	9	29 days, 18:33:00					88.94					ordinary	ordinary	not preventable	father	49	31-50	married	married/a	high school/graduation	high school	employee	no	italian	italian	yes	more kids	22	17	6	88	CBP indication	no	not applicable
1040	16206	2017-11-20	pugliese	pediatrics	pediatrics	0-4	2	2019-12-01	catanzaro	catanzaro	female	2016-07-12		ps	urgent	1	19 days, 9:08:00										ordinary	ordinary	not preventable	father	30	18-30	married	married/a	high school/graduation	graduation	self employed	no	italian	italian	yes	one kid	1	88	88	88	CBP not contactable	no	not applicable
1041	16435	2017-11-20	pugliese	pediatrics	pediatrics	2014-10-01	10	2019-12-01	catanzaro	catanzaro	female	2016-07-12		ps	urgent	2	11 days, 12:51:00	10 days, 11:01:00	32 days, 22:29:00	23 days, 6:09:00	799.89	39.93					ordinary	ordinary	preventable	mother	29	18-30	married	cohabitant	none/primary/secondary school	primary school	other	no	italian	italian	yes	more kids	8	1	88	88	for a medical emergency	no	not applicable
1042	16117	2017-11-20	pugliese	pediatrics	pediatrics	0-4	2	2019-12-01	catanzaro	catanzaro	female	2016-07-11		ps	urgent	7	995.91	788.69	11 days, 12:51:00	32 days, 15:00:00		3 days, 15:44:00	39.93				ordinary	ordinary	not preventable	mother	37	31-50	married	married/a	high school/graduation	high school	employee	no	italian	italian	no	no	88	88	88	88	for a medical emergency	no	not applicable
1043	16119	2017-11-20	pugliese	pediatrics	pediatrics	0-4	2	2019-12-01	catanzaro	catanzaro	male	2016-07-11	14 days, 9:09:00	ps	urgent	4	14 days, 9:09:00	518.82	32 days, 18:09:00			4 days, 0:04:00	3 days, 17:14:00				ordinary	ordinary	not preventable	mother	30	18-30	married	cohabitant	none/primary/secondary school	secondary school	housewife	no	italian	italian	no	no	88	88	88	88	for a medical emergency	no	not applicable
1044	16108	2017-11-20	pugliese	pediatrics	pediatrics	0-4	.7	<1	catanzaro	catanzaro	female	2016-07-11		ps	urgent	3	24 days, 23:00:00					88.75					ordinary	ordinary	preventable	mother	33	31-50	married	married/a	high school/graduation	graduation	self employed	no	italian	italian	yes	one kid	3	88	88	88	for a medical emergency	no	not applicable
1045	16082	2017-11-20	pugliese	pediatrics	pediatrics	0-4	1	<1	catanzaro	catanzaro	female	2016-07-11		ps	urgent	2	079.99										ordinary	ordinary	not preventable													more kids
1046	16112	2017-11-20	pugliese	pediatrics	pediatrics	0-4	.1	<1	catanzaro	catanzaro	male	2016-07-11		ps	urgent	2	079.99										ordinary	ordinary	not preventable	mother	23	18-30	married	married/a	high school/graduation	high school	other	no	not italian	not italian	no	no	88	88	88	88	CBP indication	no	not applicable
1047	16105	2017-11-20	pugliese	pediatrics	pediatrics	15-17	17	>12	catanzaro	catanzaro	male	2016-07-10	19 days, 5:02:00	ps	urgent	2	19 days, 5:02:00	746.81	346.90			3 days, 17:52:00	3 days, 15:03:00				ordinary	ordinary	not preventable	mother	42	31-50	married	married/a	none/primary/secondary school	none	housewife	no	italian	italian	yes	more kids	20	16	16	88	for a medical emergency	no	not applicable
1048	15926	2017-11-20	pugliese	pediatrics	pediatrics	2019-09-05	9	2019-12-01	catanzaro	catanzaro	male	2016-07-09	14 days, 9:09:00	ps	urgent	3	14 days, 9:09:00					3 days, 17:14:00					ordinary	ordinary	not preventable	mother	41	31-50	married	married/a	high school/graduation	high school	employee	si	italian	italian	yes	more kids	15	18	88	88	for a medical emergency	no	not applicable
1049	16083	2017-11-20	pugliese	pediatrics	pediatrics	0-4	.7	<1	catanzaro	catanzaro	female	2016-07-09		ps	urgent	2	11 days, 12:51:00	11 days, 12:02:00	10 days, 11:02:00	23 days, 6:09:00		39.93	4 days, 3:18:00				ordinary	ordinary	preventable	mother	23	18-30	unmarried/divorced/widower/other	celibe/nubile	none/primary/secondary school	secondary school	unemployed	no	italian	other	no	no	88	88	88	88	CBP not contactable	no	not applicable
1050	15928	2017-11-20	pugliese	pediatrics	pediatrics	0-4	2	2019-12-01	catanzaro	catanzaro	male	2016-07-09		ps	urgent	3	486	12 days, 0:50:00									ordinary	ordinary	preventable	mother									italian	italian	yes	more kids	1	12	88	88	for a medical emergency	no	not applicable
1051	15876	2017-11-20	pugliese	pediatrics	pediatrics	0-4	1	<1	catanzaro	catanzaro	female	2016-07-08		ps	urgent	12	36 days, 4:00:00	36 days, 0:05:00	36 days, 1:02:00	34 days, 4:03:00	238.71	1 day, 17:05:00	50.69	39.93	2 days, 6:09:00	4 days, 3:29:00	ordinary	ordinary	not preventable	father	34	31-50	married	married/a	high school/graduation	high school	employee	no	italian	italian	no	no	88	88	88	88	for a medical emergency	no	not applicable
1052	17512	2017-11-20	pugliese	pediatrics	pediatrics	2014-10-01	11	2019-12-01	catanzaro	catanzaro	male	2016-07-31		ps	urgent	6	12 days, 0:50:00	19 days, 9:08:00				39.93	4 days, 3:29:00				ordinary	ordinary	not preventable	mother	36	31-50	married	married/a	high school/graduation	graduation	self employed	si	italian	italian	no	no	88	88	88	88	CBP not contactable	no	not applicable
1053	17525	2017-11-20	pugliese	pediatrics	pediatrics	0-4	1	<1	catanzaro	catanzaro	female	2016-07-31		ps	urgent	3	995.91					39.93	87.74				ordinary	ordinary	not preventable	mother	35	31-50	married	married/a	high school/graduation	high school	unemployed	no	italian	italian	no	no	88	88	88	88	for a medical emergency	no	not applicable
1054	17639	2017-11-20	pugliese	pediatrics	pediatrics	0-4	.2	<1	catanzaro	catanzaro	male	2016-07-31		ps	urgent	2	15 days, 22:09:00	19 days, 9:08:00				39.93					ordinary	ordinary	preventable	mother	32	31-50	married	married/a	high school/graduation	high school	employee/a	no	italian	italian	yes	one kid	2	88	88	88	CBP indication	no	not applicable
1055	17497	2017-11-20	pugliese	pediatrics	pediatrics	2014-10-01	10	2019-12-01	catanzaro	catanzaro	male	2016-07-30	486	ps	urgent	2	486					93.94					ordinary	ordinary	preventable													more kids
1056	17476	2017-11-20	pugliese	pediatrics	pediatrics	0-4	.4	<1	catanzaro	catanzaro	female	2016-07-29	24 days, 23:00:00	ps	urgent	3	24 days, 23:09:00					39.93					ordinary	ordinary	preventable													more kids
1057	17499	2017-11-20	pugliese	pediatrics	pediatrics	0-4	.1	<1	catanzaro	catanzaro	male	2016-07-29	32 days, 18:03:00	ps	urgent	4	32 days, 18:03:00	530.81	19 days, 9:08:00								ordinary	ordinary	not preventable	mother	29	18-30	married	married/a	high school/graduation	high school	commerciante	no	italian	italian	no	no	88	88	88	88	for a medical emergency	no	not applicable
1058	17343	2017-11-20	pugliese	pediatrics	pediatrics	0-4	.3	<1	catanzaro	catanzaro	female	2016-07-28		ps	urgent	25	995.92	13 days, 8:08:00	41 days, 1:09:00			39.93					ordinary	ordinary	not preventable	mother	31	31-50	married	married/a	high school/graduation	graduation	self employed	si	italian	italian	no	no	88	88	88	88	for a medical emergency	no	not applicable
1059	17486	2017-11-20	pugliese	pediatrics	pediatrics	0-4	4	2019-12-01	milano	other region	female	2016-07-28		ps	urgent	2	19 days, 10:00:00	19 days, 9:08:00									ordinary	ordinary	preventable	mother	41	31-50	married	married/a	high school/graduation	high school	employee	no	italian	italian	yes	one kid	7	88	88	88	for a medical emergency	no	not applicable
1060	17393	2017-11-20	pugliese	pediatrics	pediatrics	2014-10-01	12	2019-12-01	catanzaro	catanzaro	female	2016-07-28	346.90	ps	urgent	2	346.90	11 days, 14:00:00	10 days, 11:01:00			88.79					ordinary	ordinary	not preventable	mother	41	31-50	married	married/a	none/primary/secondary school	secondary school	housewife	no	italian	italian	yes	more kids	18	15	9	88	CBP not contactable	no	not applicable
1061	17289	2017-11-20	pugliese	pediatrics	pediatrics	2014-10-01	11	2019-12-01	andali	catanzaro	male	2016-07-27	14 days, 9:09:00	ps	urgent	5	14 days, 9:09:00					3 days, 17:14:00					ordinary	ordinary	preventable	father	49	31-50	married	married/a	none/primary/secondary school	secondary school	employee	no	italian	italian	yes	one kid	8	88	88	88	for a medical emergency	no	not applicable
1062	17236	2017-11-20	pugliese	pediatrics	pediatrics	0-4	3	2019-12-01	catanzaro	catanzaro	female	2016-07-27		ps	urgent	2	11 days, 12:51:00	23 days, 6:09:00	057.9			39.93					ordinary	ordinary	preventable	mother	31	31-50	married	cohabitant	high school/graduation	high school	employee	no	italian	italian	no	no	88	88	88	88	for a medical emergency	no	not applicable
1063	17283	2017-11-20	pugliese	pediatrics	pediatrics	0-4	.3	<1	regno unito	estero	female	2016-07-26	32 days, 18:03:00	ps	urgent	1	32 days, 18:03:00	32 days, 14:03:00	079.99								voluntary	voluntary/dead/other	not preventable													more kids
1064	17231	2017-11-20	pugliese	pediatrics	pediatrics	0-4	.9	<1	roma	other region	male	2016-07-26		ps	urgent	2	11 days, 12:51:00	32 days, 21:00:00	23 days, 6:09:00			39.93	4 days, 3:18:00				ordinary	ordinary	preventable	mother	42	31-50	married	married/a	high school/graduation	graduation	employee	no	italian	italian	yes	more kids	6	2	88	88	CBP indication	no	not applicable
1065	18043	2017-11-27	pugliese	pediatrics	pediatrics	2014-10-01	10	2019-12-01	catanzaro	catanzaro	female	2016-08-07	14 days, 9:09:00	ps	urgent	3	14 days, 9:09:00	10 days, 10:01:00	24 days, 3:00:00			3 days, 15:03:00	4 days, 3:29:00				ordinary	ordinary	preventable													more kids
1066	17972	2017-11-27	pugliese	pediatrics	pediatrics	2019-09-05	9	2019-12-01	san calogero	vibo valentia	male	2016-08-07	24 days, 2:01:00	ps	urgent	10	24 days, 2:01:00	11 days, 21:01:00				39.93	1 day, 21:13:00	1 day, 21:23:00			ordinary	ordinary	not preventable	mother	50	31-50	married	married/a	none/primary/secondary school	secondary school	employee	no	italian	italian	yes	more kids	16	13	88	88	for a medical emergency	no	not applicable
1067	18158	2017-11-27	pugliese	pediatrics	pediatrics	0-4	1	<1	catanzaro	catanzaro	female	2016-08-07	493.90	ps	urgent	2	493.90	32 days, 18:09:00				94.94					ordinary	ordinary	preventable	mother	27	18-30	married	married/a	high school/graduation	high school	housewife	no	italian	italian	yes	one kid	6	88	88	88	for a medical emergency	no	not applicable
1068	18049	2017-11-27	pugliese	pediatrics	pediatrics	0-4	4	2019-12-01	catanzaro	catanzaro	female	2016-08-07	054.2	ps	urgent	2	11 days, 12:51:00	054.2				39.93	4 days, 3:18:00				ordinary	ordinary	preventable	mother	37	31-50	married	married/a	high school/graduation	high school	housewife	no	italian	italian	yes	one kid	9	88	88	88	CBP not contactable	yes	CBP management
1069	17969	2017-11-27	pugliese	pediatrics	pediatrics	0-4	2	2019-12-01	cerva	catanzaro	male	2016-08-06		ps	urgent	3	493.90	32 days, 18:09:00				3 days, 15:44:00	93.94				ordinary	ordinary	preventable	mother	37	31-50	married	married/a	high school/graduation	high school	housewife	no	italian	italian	no	no	88	88	88	88	for a medical emergency	no	not applicable
1070	18047	2017-11-27	pugliese	pediatrics	pediatrics	0-4	3	2019-12-01	roma	other region	male	2016-08-06	32 days, 12:03:00	ps	urgent	3	32 days, 12:03:00	19 days, 9:08:00				39.93	4 days, 3:18:00				ordinary	ordinary	preventable	mother	37	31-50	married	married/a	high school/graduation	high school	employee/a	no	italian	italian	no	no	88	88	88	88	for a medical emergency	no	not applicable
1071	17927	2017-11-27	pugliese	pediatrics	pediatrics	0-4	1	<1	aversa	other region	male	2016-08-05		ps	urgent	1	478.75					93.94	3 days, 15:44:00				voluntary	voluntary/dead/other	not preventable	mother									italian	italian	yes	one kid	5	88	88	88	for a medical emergency	no	not applicable
1072	17924	2017-11-27	pugliese	pediatrics	pediatrics	0-4	.7	<1	chiaravalle centrale	catanzaro	female	2016-08-05		ps	urgent	4	003.0	11 days, 12:51:00	32 days, 21:00:00			39.93	4 days, 3:18:00				ordinary	ordinary	not preventable	mother	41	31-50	married	married/a	high school/graduation	high school	employee	no	italian	italian	yes	more kids	14	2	2	88	CBP indication	no	not applicable
1073	17905	2017-11-27	pugliese	pediatrics	pediatrics	2014-10-01	14	>12	roma	other region	male	2016-08-05		ps	urgent	2	25 days, 8:04:00					39.93	88.75	4 days, 3:29:00			ordinary	ordinary	not preventable	father	53	51-65	married	married/a	high school/graduation	graduation	self employed	si	italian	italian	yes	one kid	3	88	88	88	for a medical emergency	no	not applicable
1074	17919	2017-11-27	pugliese	pediatrics	pediatrics	15-17	17	>12	botricello	catanzaro	male	2016-08-05		ps	urgent	21	23 days, 8:39:00	22 days, 12:01:00				39.93	88.76	88.97	3 days, 16:01:00		ordinary	ordinary	not preventable	mother	47	31-50	married	married/a	high school/graduation	high school	employee/a	no	italian	italian	yes	more kids	26	22	88	88	for a medical emergency	no	not applicable
1075	17922	2017-11-27	pugliese	pediatrics	pediatrics	2019-09-05	9	2019-12-01	cutro	crotone	male	2016-08-05	32 days, 16:00:00	ps	urgent	2	32 days, 16:00:00	32 days, 14:00:00				88.91	88.71				ordinary	ordinary	not preventable													more kids
1076	17864	2017-11-27	pugliese	pediatrics	pediatrics	0-4	3	2019-12-01	miglierina	catanzaro	male	2016-08-05	32 days, 12:31:00	ps	urgent	3	32 days, 12:31:00	19 days, 9:08:00									ordinary	ordinary	preventable	mother	23	18-30	unmarried/divorced/widower/other	celibe/nubile	none/primary/secondary school	secondary school	housewife	no	not italian	other	no	no	88	88	88	88	for a medical emergency	no	not applicable
[truncated: 299 more rows]
[truncated: 74 more columns]
